# Supplementary material for: Physical and mental health status and influencing factors of older adults in community-dwelling in Northeast China: a cross-sectional study
Source: Front Public Health. 2024 Nov 21;12:1465937. doi: 10.3389/fpubh.2024.1465937 (PMC11617319; doi:10.3389/fpubh.2024.1465937)
Supplement: Supplementary file 1 [file Supplementary_file_1.xlsx]

## Sheet: Sheet1
number	a particular year	stature (cm)	weight (kg)	BMI	BMI subregion	sex	year of birth	age	age group	degree of education	marital status	work status	vocational type	sons and daughters	monthly income	housing	live	Disease (multiple selection)	chronic disease	hypotensor	Decrease of sugar	Blood lipid medicine	depressant drug	health	intranquil	Nursing people	medical insurance	physical examination	social participation	Self-reliance	Health care method (multiple options)	Cognitive disease	training record	Care needs	smoke	movement	breakfast	sleep	drink	hobbies and interests	nutrition	Time to use	make a decision	mental stress	overcome difficulties	feel depressed	Happy life	facing difficulties	worry
1	1	163	62.5	23.52	18.5-25.0	2	1962	60	60-64	5	1	3	2	2	5	3	2	12	1	2	2	2	2	1	6	1	1	2	2	1	2和3和4和5	1	2	1	0	0	0	1	0	1	1	1	1	1	1	1	1	1	1
2	1	172	75	25.35	＞25.0	1	1958	64	60-64	2	1	3	5	2	4	3	2	1and4	1	1	1	2	2	2	6	1	1	1	3	1	3	4	1	6	1	1	0	0	0	1	1	1	1	1	1	1	1	1	1
3	1	176	75	24.21	18.5-25.0	1	1957	65	65-69	5	1	3	9	2	5	3	2	4and7	1	2	2	2	2	1	6	1	1	2	2	1	3和5	1	2	1	1	1	0	0	0	0	0	1	1	1	1	1	1	1	1
4	1	168	60	21.26	18.5-25.0	2	1953	69	65-69	2	1	3	3	2	3	3	2	1and4	1	1	2	2	2	3	6	1	1	3	3	1	3	5	1	6	0	1	0	0	0	1	1	1	1	3	1	1	1	1	3
5	1	175	72	23.51	18.5-25.0	1	1955	67	65-69	2	1	3	3	2	4	3	2		0	2	2	2	2	2	6	1	1	3	3	1	3	5	1	6	1	1	0	0	1	1	1	1	1	1	1	1	1	1	1
6	1	160	55	21.48	18.5-25.0	1	1954	68	65-69	1	1	3	5	3	4	3	2	1	1	1	2	2	2	2	6	1	2	1	3	1	3和4	4	1	1	1	1	1	0	1	0	0	1	1	2	1	1	1	1	4
7	1	160	72.5	28.32	＞25.0	2	1952	70	70-74	2	1	3	2	2	4	3	2	1and6	1	1	2	2	2	3	6	1	1	1	3	1	1	2	1	1	0	0	0	0	0	1	0	1	1	1	1	1	1	1	1
8	1	180	75	23.15	18.5-25.0	1	1949	73	70-74	2	1	3	1	2	4	3	2	6	1	2	2	2	2	2	6	1	1	3	3	1	3	3	2	6	1	1	0	0	0	1	1	1	1	1	1	1	1	1	1
9	1	170	75	25.95	＞25.0	1	1950	72	70-74	2	1	3	6	2	4	3	2	1and4and8	1	1	1	2	2	3	6	2	1	4	3	1	1	5	1	4	0	0	0	0	0	1	1	2	1	1	1	1	1	1	1
10	1	150	65	28.89	＞25.0	2	1953	69	65-69	1	1	3	9	3	4	3	2		0	2	2	2	2	2	6	1	1	1	3	1	1	3	2	6	0	0	0	0	0	1	1	1	1	2	1	1	1	1	1
11	1	164	60	22.31	18.5-25.0	2	1946	76	75-79	3	1	3	9	3	4	3	2		0	2	2	2	2	2	6	1	1	1	2	1	4	4	2	6	0	1	0	1	0	1	1	1	1	1	1	1	1	1	1
12	1	180	105	32.41	＞25.0	1	1945	77	75-79	4	1	3	9	3	4	3	2	1	1	1	2	2	2	2	3	1	1	1	2	1	3和4	4	2	6	0	1	0	0	0	1	1	1	1	1	1	1	1	1	1
13	1	152	53	22.94	18.5-25.0	2	1959	63	60-64	3	1	3	9	2	4	3	3	4	1	2	1	2	2	2	6	1	1	1	2	1	3	2	1	3	0	0	1	0	0	0	0	1	1	1	1	1	1	1	1
14	1	167	57	20.44	18.5-25.0	2	1961	61	60-64	3	1	3	9	2	4	3	2	1and4	1	1	1	2	2	4	6	1	1	1	3	1	3和4	1	3	1	0	1	0	0	0	1	1	1	1	1	1	1	1	1	1
15	1	160	71	27.73	＞25.0	2	1956	66	65-69	1	1	3	3	3	3	3	2	1and4	1	1	2	2	2	2	6	1	1	1	3	1	3和4	4	2	6	0	1	0	0	0	1	1	1	1	1	1	1	1	1	1
16	1	174	84	27.74	＞25.0	1	1956	66	65-69	3	1	3	9	2	4	3	3	1and4	1	1	1	2	2	2	6	1	1	1	2	1	3	3	1	3	0	0	1	0	0	0	0	1	1	1	1	1	1	1	1
17	1	173	84	28.07	＞25.0	1	1954	68	65-69	2	1	3	9	2	4	3	2	1	1	1	2	2	2	2	6	1	1	2	3	1	3	3	2	6	1	0	0	0	0	1	1	1	1	1	1	1	1	1	1
18	1	158	64	25.64	＞25.0	2	1956	66	65-69	2	1	3	9	2	4	3	2		0	2	2	2	2	2	6	1	1	2	3	1	3	4	2	6	0	0	0	0	0	1	1	1	1	1	1	1	1	1	1
19	1	170	75	25.95	＞25.0	1	1950	72	70-74	2	1	3	9		4	3	2	1	1	1	2	2	2	1	6	1	1	1	3	1	3和4	4	2	6	0	1	0	0	0	1	1	1	1	2	1	1	1	1	1
20	1	160	58	22.66	18.5-25.0	2	1950	72	70-74	2	1	3	9	2	4	3	2	1	1	1	2	2	2	3	6	1	1	1	3	1	3	5	1	6	0	1	0	0	0	1	1	1	1	3	1	1	1	1	1
21	1	165	70	25.71	＞25.0	1	1951	71	70-74	2	2	1	9	2	4	3	1	1	1	1	2	2	2	2	6	2	1	2	3	1	4	5	1	6	0	0	0	0	1	1	1	1	1	1	1	1	1	1	1
22	1	163	65	24.46	18.5-25.0	2	1955	67	65-69	2	1	3	2	2	4	3	2	1	1	1	2	2	2	2	6	1	1	1	2	1	4	2	1	6	0	0	0	0	0	0	0	1	1	1	1	1	1	1	1
23	1	176	70	22.6	18.5-25.0	1	1954	68	65-69	2	1	3	2	2	4	3	2	1and4	1	1	1	2	2	2	6	1	1	1	3	1	8	3	1	3	1	0	0	0	1	0	0	1	1	1	1	1	1	1	1
24	1	164	65	24.17	18.5-25.0	1	1959	63	60-64	2	1	3	9	2	4	3	2	1	1	1	2	2	2	2	6	1	1	2	3	1	3	5	1	6	0	1	0	0	0	1	1	1	1	1	1	1	1	1	1
25	1	168	70	24.8	18.5-25.0	1	1954	68	65-69	4	1	3	9	2	5	3	2	1	1	1	2	2	2	2	6	1	1	2	3	1	3	3	2	6	0	1	0	0	0	1	1	1	1	1	1	1	1	1	1
26	1	154	65	27.41	＞25.0	2	1956	66	65-69	3	1	3	9	2	3	3	2		0	2	2	2	2	2	6	1	1	2	3	1	3	3	2	6	0	1	0	0	0	1	1	1	1	1	1	1	1	1	1
27	1	168	60	21.26	18.5-25.0	2	1954	68	65-69	2	1	3	4	3	3	2	2	10	1	2	2	1	2	2	3	1	1	1	3	1	2和3和4	4	1	6	0	1	1	1	0	1	0	1	1	3	2	3	2	2	3
28	1	176	78	25.18	＞25.0	1	1951	71	70-74	3	1	3	2	3	4	2	2	1and6and7and8	1	1	2	1	2	3	2	1	1	1	3	4	1	4	1	4	0	0	1	0	0	1	1	1	1	3	4	4	3	3	1
29	1	165	80	29.38	＞25.0	1	1952	70	70-74	3	1	3	9	2	4	3	2	1	1	2	2	2	2	2	6	1	1	1	3	1	3	5	1	6	0	1	0	0	0	1	1	1	1	1	1	1	1	1	1
30	1	170	75	25.95	＞25.0	2	1951	71	70-74	2	1	3	9	4	4	3	2	1	1	1	2	2	2	2	6	1	1	1	3	1	3	5	1	6	0	1	0	0	0	1	1	1	1	1	3	1	1	1	1
31	1	155	62	25.81	＞25.0	2	1961	61	60-64	3	1	3	9	2	3	3	2	1	1	1	1	2	2	2	6	1	1	1	3	1	3	3	2	6	0	1	0	0	0	1	1	1	1	4	1	1	1	1	1
32	1	167	70	25.1	＞25.0	2	1951	71	70-74	4	3	3	3	2	4	2	3	4	1	2	1	2	2	2	6	3	1	4	3	1	3	5	1	6	0	1	0	0	0	1	1	1	1	2	1	1	1	1	3
33	1	176	80	25.83	＞25.0	1	1950	72	70-74	4	1	3	9	2	4	3	2	1	1	1	2	2	2	2	6	1	1	1	3	1	3	5	1	6	0	1	0	0	0	1	1	1	1	3	1	1	1	1	2
34	1	160	65	25.39	＞25.0	2	1951	71	70-74	2	1	3	9	2	4	3	2	1	1	1	2	2	2	3	6	1	1	1	3	1	3	5	1	6	0	1	0	0	0	1	1	1	1	2	1	1	1	1	1
35	1	158	62	24.84	18.5-25.0	2	1950	72	70-74	2	2	3	3	2	4	3	3	2and4	1	2	1	2	2	2	6	2	1	2	3	1	4	5	1	6	0	1	0	0	0	1	1	1	1	3	1	1	1	1	1
36	1	159	55	21.76	18.5-25.0	2	1956	66	65-69	3	1	3	9	2	4	3	2	1	1	1	2	2	2	3	6	1	1	1	3	1	3	5	1	6	0	1	0	0	0	1	1	1	1	3	1	1	1	1	1
37	1	159	60	23.73	18.5-25.0	2	1947	75	75-79	1	2	3	9	3	4	3	1	1and4	1	1	1	2	2	4	6	2	1	2	3	1	4	5	1	6	0	1	0	0	0	1	1	1	2	1	1	1	1	1	1
38	1	156	56	23.01	18.5-25.0	2	1950	72	70-74	2	2	3	9	2	3	3	3	1and4	1	1	1	2	2	2	6	2	1	1	3	1	4	4	2	2	0	1	0	0	0	1	1	1	1	3	1	1	1	1	1
39	1	160	80	31.25	＞25.0	2	1946	76	75-79	2	1	3	9	3	4	3	2	1and4	1	1	1	2	2	3	6	1	1	3	3	1	3	5	1	6	0	1	0	0	0	1	1	1	1	3	1	1	1	1	1
40	1	160	57	22.27	18.5-25.0	2	1949	73	70-74	1	2	3	3	3	4	3	3	1	1	1	2	2	2	3	6	2	1	2	3	1		5	1	6	0	1	0	0	0	1	1	1	1	3	1	1	1	1	3
41	1	174	75	24.77	18.5-25.0	1	1954	68	65-69	3	1	3	9	2	4	3	2	1and4	1	1	1	2	2	2	6	1	1	1	3	1	3	5	1	6	0	1	0	0	0	1	1	1	1	1	1	1	1	1	1
42	1	180	85	26.23	＞25.0	1	1950	72	70-74	5	1	4	9	2	4	3	2	4	1	2	1	2	2	2	6	1	1	2	3	1	3	5	1	6	0	1	0	0	0	1	1	1	1	3	1	1	1	3	1
43	1	180	80	24.69	18.5-25.0	1	1947	75	75-79	5	1	3	9	3	4	3	2	1	1	1	2	2	2	3	6	1	1	1	2	1	3	3	2	2	0	1	0	0	0	1	1	1	1	1	1	1	1	1	1
44	1	170	75	25.95	＞25.0	2	1947	75	75-79	3	2	3	9	3	4	3	2	1	1	1	2	2	2	3	6	1	1	1	2	1	3	3	2	2	0	1	0	0	0	1	1	1	1	1	1	1	1	1	1
45	1	176	70	22.6	18.5-25.0	1	1942	80	≥80	2	2	3	9	3	4	3	1	4	1	2	1	2	2	2	6	2	1	1	3	1	3	4	1	1	0	1	1	0	0	0	0	1	1	1	1	1	1	1	1
46	1	160	75	29.3	＞25.0	2	1940	82	≥80	1	2	3	9	4	4	3	1	1and4	1	1	1	2	2	2	6	2	1	1	3	1	3	5	1	2	0	1	0	0	0	1	1	1	1	1	1	1	1	1	3
47	1	163	75	28.23	＞25.0	2	1959	63	60-64	2	1	3		3	4	3	1	4	1	2	1	2	2	2	6	1	1	2	3	1	3	4	1	3	0	1	0	0	0	1	1	1	1	1	1	1	1	1	1
48	1	166	75.2	27.29	＞25.0	2	1941	81	≥80	1	2	3	9	3	4	3	1	4	1	2	1	2	2	2	6	2	1	1	3	1	3	5	1	1	0	1	0	0	0	1	0	1	1	1	1	1	1	1	1
49	1	158	64	25.64	＞25.0	2	1959	63	60-64	2	1	3	3	2	4	3	2	1	1	1	2	2	2	2	6	1	1	1	3	1	3	4	2	6	0	1	0	0	0	1	1	1	1	1	1	1	1	1	1
50	1	164	73	27.14	＞25.0	2	1956	66	65-69	2	1	3	3	2	4	3	2	1	1	1	2	2	2	2	6	1	1	1	3	1	3	4	2	6	0	1	0	0	0	1	1	1	1	1	1	1	1	1	1
51	1	168	65	23.03	18.5-25.0	1	1958	64	60-64	2	1	3	9	2	4	3	2	1	1	1	2	2	2	2	6	1	1	2	3	1	3	4	2	6	1	1	0	0	1	1	1	1	1	1	1	1	1	1	1
52	1	162	74.5	28.39	＞25.0	1	1957	65	65-69	2	1	3	9	3	4	3	2	1and2	1	1	2	2	2	2	6	1	1	1	1	1	3	5	1	6	0	1	0	0	0	1	1	1	1	2	1	1	1	1	1
53	1	175	82.5	26.94	＞25.0	1	1961	61	60-64	2	1	3	9	2	4	3	2	1	1	1	2	2	2	2	6	1	1	2	3	1	3	5	1	6	1	1	0	0	1	1	1	1	1	2	1	1	1	1	1
55	1	168	70	24.8	18.5-25.0	1	1960	62	60-64	2	1	3	9	2	4	3	2	1	1	1	2	2	2	3	6	1	1	1	3	1	3和4	5	1	6	1	1	0	0	1	1	1	1	1	3	1	1	1	1	1
56	1	180	100	30.86	＞25.0	1	1954	68	65-69	4	1	3	9	2	4	3	2	1and4	1	1	1	2	2	3	6	1	1	1	3	1	3	4	2	6	0	1	0	0	1	1	1	1	1	2	1	1	1	1	1
57	1	171	61	20.86	18.5-25.0	1	1952	70	70-74	2	1	3	9	2	4	3	1	4	1	2	1	2	2	2	6	1	1	2	3	1	3	4	2	6	0	1	0	0	0	1	1	1	1	1	1	1	1	1	1
58	1	170	62.5	21.63	18.5-25.0	1	1956	66	65-69	2	1	3	2	2	4	3	2	2	1	2	2	2	2	3	6	1	1	2	3	1	3	4	2	6	0	1	0	0	1	1	1	1	1	3	1	1	1	1	1
59	1	162	80	30.48	＞25.0	2	1944	78	75-79	2	1	3	9	3	4	3	2	1	1	1	1	2	2	3	6	1	1	1	3	1	3	4	1	6	0	1	0	0	0	1	1	1	1	2	1	1	1	2	1
60	1	169	88	30.81	＞25.0	1	1951	71	70-74	2	1	3	9	2	4	3	2	1and4	1	1	1	2	2	2	6	1	1	1	3	1	3	5	1	6	1	1	0	0	0	1	1	1	1	3	1	1	1	1	1
61	1	158	63	25.24	＞25.0	2	1952	70	70-74	2	1	3	9	2	4	3	2	1and4	1	1	1	2	2	4	6	1	1	1	3	1	3和4	5	1	6	0	1	0	0	0	1	1	1	1	3	1	1	1	1	3
62	1	153	56	23.92	18.5-25.0	2	1942	80	≥80	2	1	4	3	4	1	3	1	1and4	1	1	1	2	2	4	6	1	2	1	3	1	3	5	1	6	0	1	0	0	0	1	1	1	1	3	1	1	1	1	3
63	1	175	65	21.22	18.5-25.0	1	1938	84	≥80	2	1	3	3	4	4	3	2	1and4	1	1	1	2	2	3	6	1	1	1	3	1	3	4	1	6	1	0	1	1	1	1	1	1	1	1	1	1	1	1	1
65	1	168	65	23.03	18.5-25.0	1	1960	62	60-64	2	1	3	9	2	4	3	2	1	1	1	2	2	2	2	6	1	1	4	3	1	3	5	1	6	0	1	0	0	0	1	1	1	1	3	1	1	1	1	1
66	1	170	60	20.76	18.5-25.0	1	1956	66	65-69	4	1	3	9	2	4	3	2	1	1	1	2	2	2	2	6	1	1	1	3	1	3和4	3	2	3	1	1	0	0	1	1	1	1	1	1	1	1	1	1	1
74	1	177	80	25.54	＞25.0	1	1942	80	≥80	3	1	3	4	3	4	3	2		0	2	2	2	2	2	6	1	1	2	3	1	4	3	2	6	0	1	0	0	0	1	1	1	1	1	1	1	1	1	1
75	1	155	52	21.64	18.5-25.0	2	1953	69	65-69	2	2	3	9	2	4	3	1	12	1	2	2	2	2	3	6	2	1	2	2	1	3	3	2	1	0	1	0	0	0	1	0	1	1	1	1	1	1	1	1
76	1	159	55	21.76	18.5-25.0	2	1959	63	60-64	2	1	3	9	2	4	3	2	12	1	2	2	2	2	1	6	1	1	1	2	1	3和8	1	1	1	0	1	0	0	0	1	0	1	1	1	1	1	1	1	1
77	1	180	90	27.78	＞25.0	1	1957	65	65-69	2	1	3	9	2	4	3	2	4and7	1	2	1	1	2	3	6	1	1	1	2	1	3和4和8	3	2	1	0	1	0	0	0	0	0	1	1	1	1	1	1	1	1
78	1	178	90	28.41	＞25.0	1	1953	69	65-69	4	1	3	9	2	4	3	2	1	1	1	2	2	2	2	6	1	1	1	3	1	3	5	1	6	0	1	0	0	0	1	1	1	1	1	1	1	1	1	1
79	1	172	59	19.94	18.5-25.0	1	1955	67	65-69	3	1	3	9	2	4	3	2	1	1	1	2	2	2	2	6	1	1	1	3	1	3	4	1	3	1	1	0	0	0	0	0	1	1	3	1	1	1	1	1
80	1	160	63	24.61	18.5-25.0	2	1957	65	65-69	3	1	3	9	2	4	3	2		0	2	2	2	2	2	6	1	1	1	3	2	3	4	1	3	0	1	0	0	0	0	0	1	1	3	1	1	1	1	1
81	1	165	70	25.71	＞25.0	2	1959	63	60-64	2	1	3	9	2	4	3	2	1	1	1	2	2	2	2	6	1	1	1	3	1	3	5	1	6	0	1	0	0	0	1	1	1	1	1	1	1	1	1	1
82	1	180	82.5	25.46	＞25.0	1	1956	66	65-69	2	1	3	9	2	4	3	2	1and4	1	1	1	2	2	3	6	1	1	1	3	1	3	5	1	6	0	1	0	0	0	1	1	1	1	1	1	1	1	1	1
84	1	168	70	24.8	18.5-25.0	2	1950	72	70-74	2	1	3	9	3	3	3	2	1and7	1	1	2	2	2	3	6	1	1	1	3	1	4	3	1	3	0	0	0	0	0	1	0	1	1	1	1	1	1	1	1
85	1	174	80	26.42	＞25.0	1	1953	69	65-69	2	1	3	9	2	4	3	2	4	1	2	2	2	2	1	6	1	1	1	2	1	1和8	3	2	1	1	0	0	0	0	1	0	1	1	1	1	1	1	1	1
86	1	160	50	19.53	18.5-25.0	2	1954	68	65-69	2	1	3	9	2	4	3	2	1	1	1	2	2	2	2	6	1	1	1	2	1	2和8	3	2	1	0	0	0	1	0	1	1	1	1	1	1	1	1	1	1
87	1	160	55	21.48	18.5-25.0	2	1960	62	60-64	2	1	3	9	2	3	3	2	1and4	1	1	1	2	2	3	6	1	1	1	3	1	3	4	1	3	0	1	0	0	0	0	0	2	2	2	2	2	2	2	2
88	1	172	70	23.66	18.5-25.0	1	1954	68	65-69	2	1	3	4	2	4	3	2	4	1	2	1	2	2	2	6	1	1	1	3	1	3	5	1	6	0	1	0	0	0	1	1	1	1	1	1	1	1	1	1
89	1	166	57	20.69	18.5-25.0	2	1955	67	65-69	2	1	3	3	2	4	3	2		0	2	2	2	2	2	6	1	1	1	3	1	3	5	1	6	0	1	0	0	0	1	1	1	1	1	1	1	1	1	1
90	1	174	70	23.12	18.5-25.0	1	1948	74	70-74	2	1	3	9	2	4	3	3	1	1	1	2	2	2	2	6	1	1	1	2	1	3	3	1	3	0	1	0	0	0	0	0	1	1	1	1	1	1	1	1
91	1	160	55	21.48	18.5-25.0	2	1950	72	70-74	2	1	3	9	2	3	3	3	4	1	2	1	2	2	2	6	1	1	1	2	1	3	2	1	3	0	1	0	0	0	0	0	1	1	1	1	1	1	1	1
92	1	175	85	27.76	＞25.0	1	1959	63	60-64	2	2	3	9	2	3	3	1	1and4	1	1	1	2	2	2	6	2	1	1	3	1	3	5	1	6	0	1	0	0	1	1	1	1	1	1	1	1	1	1	1
93	1	165	62	22.77	18.5-25.0	1	1957	65	65-69	2	1	3	9	2	3	3	2	1	1	1	2	2	2	3	6	1	1	1	3	1	1	5	1	6	1	0	1	0	1	1	1	1	1	1	1	1	1	1	1
94	1	158	65	26.04	＞25.0	2	1959	63	60-64	2	1	3	9	2	2	3	2		0	2	2	2	2	2	6	1	1	1	3	4	1	5	1	6	0	0	1	1	0	1	1	1	1	1	1	1	1	1	1
95	1	165	60	22.04	18.5-25.0	1	1955	67	65-69	2	1	3	6	2	4	3	1	1and4	1	1	1	2	2	2	6	1	1	1	2	1	3	3	1	3	1	1	1	0	1	1	1	2	2	2	2	2	2	2	2
96	1	180	80	24.69	18.5-25.0	1	1947	75	75-79	3	1	3	6	2	4	1	2	1and4	1	1	1	2	2	2	6	2	1	1	2	1	2	2	2	3	1	1	0	0	1	0	0	2	2	2	2	2	2	2	2
97	1	162	55	20.96	18.5-25.0	2	1951	71	70-74	2	1	3	6	2	3	1	2	1and4and6and7	1	1	1	1	2	4	3	1	1	1	3	4	1	3	1	3	0	0	0	1	0	1	1	4	4	4	4	3	2	4	3
98	1	172	70	23.66	18.5-25.0	1	1948	74	70-74	2	1	3	6	2	4	3	2	1and3and4	1	1	1	1	2	2	6	2	1	1	2	1	2和3	2	2	3	1	1	0	0	0	1	0	3	3	3	2	2	2	2	2
99	1	158	76	30.44	＞25.0	2	1950	72	70-74	2	1	3	6	2	3	3	2	1and2and3and4and7and8	1	1	1	1	2	5	3	1	1	1	3	4	1	2	2	3	0	0	0	1	0	1	1	3	4	4	3	2	2	2	2
100	1	163	70	26.35	＞25.0	2	1952	70	70-74	3	1	3	6	2	4	1	2	1and2and4	1	1	2	2	2	2	6	1	1	1	3	1	2	2	2	3	0	1	0	1	0	1	1	3	2	1	1	1	1	1	1
101	1	174	70	23.12	18.5-25.0	1	1954	68	65-69	3	1	3	9	2	3	3	2	1and4	1	1	1	2	2	2	6	1	1	1	3	1	3	5	1	6	0	1	0	0	0	1	1	1	1	1	1	1	1	1	1
102	1	163	80	30.11	＞25.0	2	1955	67	65-69	2	1	3	9	2	3	3	2	1and4	1	1	1	2	2	2	6	1	1	1	3	1	3	3	2	6	0	1	0	0	0	1	1	1	1	1	1	1	1	1	1
103	1	162	65	24.77	18.5-25.0	2	1953	69	65-69	2	2	3	9	2	3	3	1	1	1	1	1	2	2	2	6	2	1	1	3	1	3	5	1	6	0	1	0	0	0	1	1	1	1	1	1	1	1	1	1
104	1	163	65	24.46	18.5-25.0	2	1954	68	65-69	3	1	3	9	2	3	3	2	1	1	1	2	2	2	2	6	1	1	1	3	1	3	5	1	6	0	1	0	0	0	1	1	1	1	1	1	1	1	1	1
105	1	173	78	26.06	＞25.0	1	1951	71	70-74	3	1	3	9	2	3	3	2		0	2	2	2	2	2	6	1	1	1	3	1	3	5	1	6	0	1	0	0	0	1	1	1	1	1	1	1	1	1	1
106	1	170	67	23.18	18.5-25.0	2	1949	73	70-74	1	1	3	9	2	4	3	2	1	1	1	2	2	2	2	6	1	1	1	3	1	3	5	1	6	0	1	0	1	0	1	1	1	1	1	1	1	1	1	1
107	1	170	80	27.68	＞25.0	1	1947	75	75-79	1	1	3		2	4	3	2		0	2	2	2	2	1	6	1	1	1	3	1	3	5	1	6	0	1	0	0	0	1	1	1	1	1	1	1	1	1	1
108	1	170	45	15.57	＜18.5	1	1957	65	65-69	3	1	3	3	2	3	3	2		0	2	2	2	2	2	6	1	1	2	3	1	2	5	1	6	1	0	0	0	0	1	1	1	1	1	1	1	1	1	1
109	1	162	55	20.96	18.5-25.0	2	1961	61	60-64	2	1	3	3	2	4	3	2		0	2	2	2	2	2	6	1	1	1	3	1	3	5	1	6	0	1	0	0	0	1	1	1	1	1	1	1	1	1	1
110	1	170	72	24.91	18.5-25.0	1	1959	63	60-64	2	1	3	3	2	4	3	2	1	1	1	2	2	2	2	6	1	1	1	3	1	3	4	2	6	0	1	0	0	0	1	1	1	1	1	1	1	1	1	1
111	1	170	67.5	23.36	18.5-25.0	1	1961	61	60-64	3	1	3	3	2	4	3	2	1	1	1	2	2	2	2	6	1	1	1	3	1	3	5	2	6	0	1	0	0	0	1	1	1	1	1	1	1	1	1	1
112	1	166	82	29.76	＞25.0	1	1956	66	65-69	3	1	3	9	2	5	3	2	1and4	1	1	1	2	2	2	6	1	1	1	3	1	2	3	1	3	1	0	0	0	0	0	0	1	1	1	1	1	1	1	1
113	1	159	55	21.76	18.5-25.0	2	1951	71	70-74	2	1	3	3	2	4	3	2	1and4	1	2	2	2	2	2	6	1	1	1	3	1	3	5	1	6	0	1	0	0	0	1	1	1	1	1	1	1	1	1	1
114	1	170	75	25.95	＞25.0	1	1948	74	70-74	2	1	3	3	2	4	3	2	1	1	2	2	2	2	2	6	1	1	1	3	1	3	5	2	6	0	0	0	0	1	1	1	1	1	1	1	1	1	1	1
117	1	160	60	23.44	18.5-25.0	2	1952	70	70-74	2	1	3	6	2	3	3	2	4	1	2	2	2	2	2	6	1		4	3	2					0	0	0	0	0	0	0	0	0	0	0	0	0	0	0
118	1	160	60	23.44	18.5-25.0	2	1951	71	70-74	4	1	3	9	2	3	3	2	1and4	1	1	2	2	2	2	6	1	1	1	3	1	3	2	2	6	0	1	0	0	0	1	1	1	1	1	1	1	1	1	1
119	1	160	55	21.48	18.5-25.0	2	1958	64	60-64	2	1	3	9	2	3	3	2		0	2	2	2	2	2	6	1	1	1	3	1	4	5	1	6	0	0	0	0	0	1	1	1	1	1	1	1	1	1	1
120	1	160	62	24.22	18.5-25.0	2	1949	73	70-74	1	2	3	2	3	3	3	1	1and4	1	1	1	2	2	2	6	2	1	1	2	1	3	5	2	3	0	1	0	0	0	1	1	1	1	1	1	1	1	1	1
121	1	160	70	27.34	＞25.0	2	1953	69	65-69	3	1	3	9	2	4	3	2	1	1	1	2	2	2	2	6	1	1	1	3	1	3	5	1	6	0	0	0	0	0	1	1	1	1	1	1	1	1	1	1
124	1	170	75	25.95	＞25.0	1	1950	72	70-74	2	1	3	5	2	4	2	2	1	1	1	1	2	2	2	6	1	1	1	3	1	3	3	2	6	0	1	0	0	0	1	1	1	1	1	1	1	1	1	1
125	1	164	63	23.42	18.5-25.0	2	1954	68	65-69	2	1	3	2	2	4	2	2	1	1	1	1	2	2	2	6	1	1	1	3	1	3	3	2	6	1	1	0	0	1	1	1	1	1	1	1	1	1	1	1
126	1	174	65	21.47	18.5-25.0	1	1954	68	65-69	2	1	3	9	2	4	3	2	4	1	2	1	2	2	2	6	1	1	1	2	1	3	3	1	3	1	1	0	0	0	0	0	1	1	1	1	1	1	1	1
127	1	156	68	27.94	＞25.0	2	1957	65	65-69	2	1	3	9	2	3	3	2	1and4	1	1	1	2	2	2	6	1	1	1	1	1	3	2	1	3	0	1	0	0	0	0	0	1	1	3	1	1	1	1	1
131	1	172	80	27.04	＞25.0	1	1951	71	70-74	2	1	3	9	2	4		1		0	2	2	2	2	2	6	1		4	3	2					0	0	0	0	0	0	0	0	0	0	0	0	0	0	0
132	1	175	78	25.47	＞25.0	1	1950	72	70-74	3	1	3	3	2	4	3	2	2	1	2	2	2	2	3	6	1	1	1	3	1	3	5	1	6	0	1	0	0	0	1	1	1	1	1	1	1	1	1	1
133	1	154	65	27.41	＞25.0	2	1952	70	70-74	2	1	3	6	2	3	3	2	2	1	2	2	1	2	3	6	2	1	1	3	1	3和4	3	1	3	0	1	0	0	0	1	1	2	2	2	2	2	2	2	2
134	1	160	65	25.39	＞25.0	1	1950	72	70-74	2	1	3	6	2	4	3	2	4	1	2	1	2	2	3	6	2	1	1	3	1	2和4	3	1	3	0	1	0	0	0	1	1	2	2	2	2	2	2	2	2
135	1	163	70	26.35	＞25.0	1	1955	67	65-69	2	1	3	9	2	4	3	2		0	2	2	2	2	2	6	1	1	1	3	1	3	5	1	6	0	1	0	0	1	1	1	1	1	1	1	1	1	1	1
136	1	174	78	25.76	＞25.0	1	1958	64	60-64	5	1	3	9	2	4	3	2		0	2	2	2	2	2	6	1	1	1	3	1	3	2	3	2	0	1	0	1	0	1	1	1	1	1	1	1	1	1	1
137	1	168	60	21.26	18.5-25.0	2	1955	67	65-69	5	2	3	9	2	4	3	1		0	2	2	2	2	2	6	2	1	1	3	1	3	2	3	3	0	1	0	0	0	1	1	1	1	1	1	1	1	1	1
138	1	160	60	23.44	18.5-25.0	1	1960	62	60-64	2	1	3	2	2	4	1	2	1and4	1	1	1	2	2	3	6	1	1	1	3	1	2	4	1	1	0	1	0	0	0	0	0	1	1	1	1	1	1	1	1
139	1	173	60	20.05	18.5-25.0	1	1957	65	65-69	2	1	3		2	4	3	2	1and4	1	1	1	2	2	3	6	1	1	1	2	1	3和4	3	1	4	0	1	0	0	0	1	1	2	2	2	2	2	2	2	2
140	1	172	50	16.9	＜18.5	2	1958	64	60-64	2	1	3	6	2	4	3	2		0	2	2	2	2	2	6	1	1	1	2	1	2	3	1	3	0	1	0	0	0	1	1	2	2	2	2	2	2	2	2
141	1	160	65	25.39	＞25.0	2	1956	66	65-69	2	1	3	9	1	4	3	2	1and2and4	1	1	1	2	2	3	6	1	1	1	3	1	3和4	2	1	1	0	1	0	1	0	1	1	1	1	1	1	1	1	1	1
142	1	170	60	20.76	18.5-25.0	1	1956	66	65-69	2	1	3	9	1	4	3	2	1and2and4and7	1	1	1	2	2	3	6	1	1	1	3	1	3和4	2	1	4	0	1	0	0	0	0	0	1	1	1	1	1	1	1	1
143	1	160	70	27.34	＞25.0	2	1951	71	70-74	4	1	3	2	2	4	3	2	1	1	1	2	2	2	2	6	1	1	1	1	1	2	2	1	1	0	1	0	0	0	0	0	1	1	1	1	1	1	1	1
144	1	172	69	23.32	18.5-25.0	1	1948	74	70-74	4	1	3	2	2	5		1		0	2	2	2	2	2	6	1		4	3	2					0	0	0	0	0	0	0	0	0	0	0	0	0	0	0
147	1	162	65	24.77	18.5-25.0	2	1952	70	70-74	2	1	3	3	2	3	3	2		0	2	2	2	2	2	6	1	1	1	3	1	3	5	1	6	0	1	0	0	0	1	1	1	1	1	1	1	1	1	1
148	1	175	80	26.12	＞25.0	1	1952	70	70-74	2	1	3	3	2	4	3	2	1and4	1	1	1	2	2	2	6	2	1	1	3	1	3	5	1	6	0	1	0	0	0	1	1	1	1	1	1	1	1	1	1
149	1	160	48	18.75	18.5-25.0	2	1948	74	70-74	2	1	3	9	2	4	3	2		0	2	2	2	2	2	6	1	1	1	3	1	3	5	1	6	0	1	0	0	0	1	1	1	1	1	1	1	1	1	1
150	1	174	75	24.77	18.5-25.0	1	1948	74	70-74	2	1	3		2	3	3	2	1and4	1	1	1	2	2	2	6	1	1	1	3	1	3	5	1	6	0	1	0	0	0	1	1	1	1	1	1	1	1	1	1
151	1	158	60	24.03	18.5-25.0	2	1958	64	60-64	2	2	3	6	2	3	3	1	1and4and7	1	2	1	1	2	3	3	2	1	1	2	1	4和7	3	1	4	0	1	0	1	0	1	1	3	3	2	2	2	2	2	2
152	1	168	75	26.57	＞25.0	2	1953	69	65-69	2	2	3	3	2	3	3	3	1	1	1	2	2	2	2	1	2	1	1	2	1	3	5	1	6	0	1	0	0	0	1	1	1	1	1	1	1	1	1	1
153	1	173	70	23.39	18.5-25.0	1	1961	61	60-64	2	3	3	9	1	4	3	1	1and4	1	1	1	2	2	3	6	3	1	1	3	1	3	3	1	2	0	1	0	0	0	0	0	2	2	2	2	2	2	2	2
154	1	170	67.5	23.36	18.5-25.0	1	1958	64	60-64	5	1	3	2	2	4	3	2		0	2	2	2	2	2	6	1	1	1	2	1	2和3和4	3	1	3	0	1	0	0	0	0	0	1	1	1	1	1	1	1	1
155	1	162	64	24.39	18.5-25.0	2	1958	64	60-64	3	1	3	6	2	3	3	2		0	2	2	2	2	2	6	1	1	1	2	1	2和3和4	3	1	1	0	1	0	0	0	0	0	1	1	1	1	1	1	1	1
156	1	164	59	21.94	18.5-25.0	2	1951	71	70-74	3	2	3	9	3	3	3	2	1	1	1	2	2	2	2	6	1	1	1	3	1	3	5	1	6	0	1	1	1	0	1	1	1	1	1	1	1	1	1	1
157	1	170	70	24.22	18.5-25.0	1	1951	71	70-74	4	1	3		3	4	3	2	1and4	1	1	1	2	2	2	6	1	1	1	3	1	3	5	1	6	0	1	0	0	0	1	1	1	1	1	1	1	1	1	1
158	1	178	85	26.83	＞25.0	1	1957	65	65-69	2	1	3	2	2	4	1	2	1and4	1	1	1	2	2	3	6	1	1	1	3	1	2	3	1	1	0	1	0	0	1	0	0	1	1	1	1	1	1	1	1
159	1	160	70	27.34	＞25.0	2	1957	65	65-69	2	1	3	4	2	3	1	2		0	2	2	2	2	3	6	1	1	1	3	1	1	4	1	3	0	1	0	0	0	0	0	1	1	1	1	1	1	1	1
160	1	160	75	29.3	＞25.0	2	1948	74	70-74	2	2	3	3	3	4	3	1	4	1	1	1	2	2	3	6	2	1	1	3	1	2	4	1	1	0	0	0	0	0	0	0	1	1	1	1	1	1	1	1
161	1	158	67	26.84	＞25.0	2	1950	72	70-74	3	1	3	3	2	3	3	2	1	1	1	2	2	2	2	6	1	1	1	1	1	3	2	2	6	0	1	0	0	0	1	1	1	1	1	1	1	1	1	1
161	1	170	60	20.7612	18.5-25.0	2	1955	67	65-69	2	1	3	9	2	3	3	2		0	2	2	2	2	2	4	1	1	2	2	1	3	4	2	6	0	1	0	0	0	1	1	1	1	1	1	1	1	1	1
162	1	158	70	28.0404	18.5-25.0	2	1959	63	70-74	2	1	3	9	2	3	3	2	1	1	1	2	2	2	2	6	1	1	1	2	1	3	3	2	3	0	1	0	0	0	1	1	1	1	1	1	1	1	1	1
163	1	170	75	25.9516	18.5-25.0	1	1956	66	65-69	2	1	3	9	2	4	3	2	1	1	1	2	2	2	2	6	1	1	1	3	1	3	3	2	3	0	1	0	0	1	1	1	1	1	1	1	1	1	1	1
164	1	160	70	27.3438	18.5-25.0	2	1957	65	65-69	3	1	3	4	1	4	3	3	1and7	1	1	2	2	2	3	6	1	1	1	3	1	1	5	1	3	0	0	0	1	0	1	0	1	1	1	1	1	1	1	1
165	1	160	58	22.6562	＜18.5	2	1958	64	60-64	2	2	3	2	1	3	3	1	1and4	1	1	1	2	2	3	6	2	1	1	3	1	2	3	1	4	0	1	0	0	0	0	0	1	1	1	1	1	1	1	1
166	1	151	58	25.4375	＞25.0	2	1953	69	60-64	2	2	3	3	2	3	3	3	1	1	1	2	2	2	2	6	2	1	1	3	4	3	5	1	6	0	1	0	0	0	1	1	1	1	1	1	1	1	1	1
167	1	160	50	19.5312	18.5-25.0	2	1953	69	60-64	2	1	3	3	4	4	2	2		0	2	2	2	2	2	6	1	1	1	3	1	3	3	2	6	0	1	0	0	0	1	1	1	1	1	1	1	1	1	1
168	1	180	85	26.2346	18.5-25.0	1	1950	72	65-69	3	1	3	3	3	4	2	2		0	2	2	2	2	2	6	1	1	1	3	1	3	3	2	6	0	1	0	0	0	1	1	1	1	1	1	1	1	1	1
169	1	158	59	23.634	18.5-25.0	2	1958	64	60-64	2	1	3	9	2	3	2	2		0	2	2	2	2	2	6	1	1	1	2	1	2和3和4	3	1	1	0	1	0	0	0	0	0	1	1	1	1	1	1	1	1
170	1	172	60	20.2812	＞25.0	1	1953	69	60-64	2	1	3	9	2	3	3	2	1	1	1	2	2	2	3	6	1	1	1	3	1	3	5	1	6	0	1	0	0	0	1	1	1	1	1	1	1	1	1	1
171	1	165	65	23.8751	18.5-25.0	2	1955	67	65-69	2	1	3	9	2	2	3	2	1	1	1	2	2	2	2	6	1	1	1	3	1	3	5	1	6	0	1	0	0	0	1	1	1	1	1	1	1	1	1	1
172	1	165	50	18.3655	18.5-25.0	1	1946	76	65-69	3	1	3	9	2	4	3	2		0	2	2	2	2	2	6	1	1	1	3	1	3	5	1	6	0	1	0	0	0	1	1	1	1	1	1	1	1	1	1
173	1	160	60	23.4375	18.5-25.0	2	1950	72	70-74	5	1	3	9	2	4	3	2		0	2	2	2	2	2	6	1	1	1	3	1	3	5	1	6	0	1	0	0	0	1	1	1	1	1	1	1	1	1	1
174	1	170	80	27.6817	18.5-25.0	2	1952	70	65-69	2	1	3	9	2	4	3	2	1	1	1	2	2	2	2	6	1	1	1	3	1	3	5	1	6	0	1	0	0	0	1	1	1	1	1	1	1	1	1	1
175	1	175	90	29.3878	18.5-25.0	1	1952	70	65-69	2	1	3	9	2	3	3	2	1and4	1	1	1	2	2	2	6	1	1	1	3	1	3	5	1	6	0	1	0	0	0	1	1	1	1	1	1	1	1	1	1
176	1	169	70	24.5089	18.5-25.0	2	1955	67	60-64	2	1	3	3	2	4	3	2	1and4	1	1	1	2	2	2	6	1	1	1	3	1	3	5	1	6	0	1	0	0	0	1	1	1	1	1	1	1	1	1	1
177	1	165	82	30.1194	18.5-25.0	2	1948	74	65-69	3	1	3	3	3	4	3	2		0	2	2	2	2	2	6	1	1	1	2	1	3	5	1	6	0	0	0	1	0	1	1	1	1	1	1	1	1	1	1
178	1	178	78	24.6181	18.5-25.0	1	1956	66	65-69	2	1	3	2	2	4	2	2		0	2	2	2	2	2	6	1	1	1	3	1	2	4	1	3	0	1	0	0	0	0	0	1	1	1	1	1	1	1	1
179	1	158	60	24.0346	18.5-25.0	2	1950	72	65-69	2	1	3	2	2	4	3	2		0	2	2	2	2	2	6	1	1	1	1	1	2	4	1	3	0	1	0	0	0	0	0	1	1	1	1	1	1	1	1
180	1	166	70	25.4028	18.5-25.0	2	1955	67	70-74	4	1	3	3	3	4	3	2	1	1	1	2	2	2	2	6	1	1	4	3	1	3	2	1	2	0	1	0	0	0	0	0	1	1	1	1	1	1	1	1
181	1	180	90	27.7778	＞25.0	1	1957	65	70-74	4	1	3	3	3	5	3	2	12	1	2	2	1	2	3	6	1	1	1	3	1	3	2	1	1和2	0	1	0	0	0	0	0	1	1	1	1	1	1	1	1
182	1	178	70	22.0932	18.5-25.0	1	1937	85	65-69	2	1	3	9	3	4	3	2	1	1	1	2	2	2	3	6	1	1	1	2	1	3和8	3	2	1	0	1	0	0	0	1	0	1	1	1	1	1	1	1	1
183	1	160	60	23.4375	18.5-25.0	2	1943	79	60-64	2	1	3	9	3	4	3	2	12	1	2	2	2	2	2	6	1	1	1	2	1	1和8	2	2	1	0	0	0	0	0	1	1	1	1	1	1	1	1	1	1
184	1	160	65	25.3906	＞25.0	2	1950	72	70-74	2	1	3	9	2	4	3	1	1	1	1	2	2	2	3	6	6	1	1	2	1	1和8	5	2	1	0	0	0	0	0	1	1	1	1	1	1	1	1	1	1
185	1	160	66	25.7812	＞25.0	2	1952	70	65-69	2	1	3	9	2	4	3	2	12	1	2	2	2	2	1	6	1	1	1	2	1	3和4和8	5	2	1	1	1	0	0	0	1	0	1	1	1	1	1	1	1	1
186	1	152	55	23.8054	18.5-25.0	2	1955	67	65-69	2	1	3	9	3	3	1	2	1and4	1	1	1	2	2	3	6	2	2	2	3	1	3和4	5	1	1	1	1	0	0	0	1	0	1	1	1	1	1	1	1	1
187	1	157	63	25.5588	＜18.5	2	1954	68	65-69	2	1	3	9	2	3	3	3		0	2	2	2	2	3	6	1	1	1	2	1	2和3	4	1	6	0	1	0	0	0	0	0	2	2	2	2	2	2	2	2
188	1	170	76	26.2976	＞25.0	1	1949	73	65-69	2	1	3	9	2	1	3	3	1	1	1	2	2	2	3	6	1	2	1	2	1	2和3	4	1	6	0	1	0	0	0	0	0	2	2	2	2	2	2	2	2
189	1	170	75	25.9516	18.5-25.0	1	1951	71	60-64	5	1	3	2	3	5	3	2	1and4	1	1	1	2	2	3	6	2	1	2	2	1	3和4	3	1	2	0	1	0	0	0	1	1	2	2	2	2	2	2	2	2
190	1	174	70	23.1206	＞25.0	1	1955	67	65-69	2	1	3	9	2	4	3	3		0	2	2	2	2	2	6	1	1	4	1	1	1	4	1	3	1	0	0	0	0	0	0	2	2	2	2	2	2	2	2
191	1	180	99	30.5556	18.5-25.0	1	1950	72	65-69	2	1	3	9	2	4	3	3	1	1	1	2	2	2	3	6	1	1	1	3	1	3	3	1	2	0	1	0	0	0	0	0	2	2	2	2	2	2	2	2
192	1	161	56	21.6041	18.5-25.0	1	1955	67	65-69	2	1	3	9	2	3	3	3		0	2	2	2	2	3	6	1	1	1	3	1	1	4	1	2	0	0	0	0	0	0	0	2	2	2	2	2	2	2	2
193	1	175	70	22.8571	＜18.5	1	1954	68	65-69	2	1	3	9	2	4	3	2	1	1	1	2	2	2	2	6	1	1	1	2	1	3	3	1	2	0	1	0	0	0	0	0	2	2	2	2	2	2	2	2
194	1	165	60	22.0386	18.5-25.0	2	1955	67	70-74	3	1	3	9	2	4	3	2	1	1	2	2	2	2	2	6	2	1	1	3	1	6	3	1	1	0	1	0	0	0	1	0	2	2	2	2	2	2	2	2
195	1	165	75	27.5482	18.5-25.0	2	1959	63	60-64	2	1	3	9	2	4	3	2		0	2	2	2	2	2	6	1	1	1	3	1	2	4	1	1	0	0	0	0	0	0	0	2	2	2	2	2	2	2	2
196	1	161	75	28.9341	18.5-25.0	2	1957	65	65-69	2	2	3	4	2	4	3	1		0	2	2	2	2	2	6	2	1	1	3	1	2	4	1	2	0	0	0	0	0	1	0	1	1	1	1	1	1	1	1
198	1	165	67	24.6097	18.5-25.0	2	1954	68	60-64	4	1	3	1	2	5	3	2	4	1	2	1	2	2	2	6	1	1	1	1	1	2和3	1	1	1	1	0	1	0	0	0	0	1	1	1	1	1	1	1	1
199	1	181	75	22.8931	18.5-25.0	1	1946	76	70-74	2	1	3	2	2	4	3	2	1and4	1	1	1	2	2	3	6	1	1	1	3	4	2	2	1	1	0	1	0	0	0	1	0	1	1	1	1	1	1	1	1
200	1	180	70	21.6049	18.5-25.0	1	1951	71	70-74	2	1	3	2	2	4	3	2	1	1	1	2	2	2	3	6	1	1	1	3	1	2	1	3	1	0	1	0	0	0	0	0	1	1	1	1	1	1	1	1
201	1	160	45	17.5781	18.5-25.0	2	1952	70	65-69	2	1	3	2	3	3	3	2		0	2	2	2	2	2	6	2	1	1	3	1	2	3	1	3	0	1	0	0	1	0	0	1	1	1	1	1	1	1	1
202	1	170	70	24.2215	＞25.0	2	1955	67	65-69	3	2	3	9	1	4	3	1	1and4	1	1	1	2	2	3	6	6	1	1	3	1	4	4	2	6	0	1	0	0	0	1	1	1	1	1	1	1	1	1	1
203	1	175	70	22.8571	＞25.0	1	1948	74	65-69	3	1	3	9	2	4	3	2	1	1	1	2	2	2	2	6	1	1	1	3	1	3	5	1	6	0	1	0	0	0	1	1	1	1	1	1	1	1	1	1
204	1	165	55	20.202	＞25.0	2	1951	71	70-74	3	1	3	3	2	3	3	2	1	1	1	2	2	2	2	6	1	1	1	3	1	3	5	1	6	0	1	0	0	1	1	1	1	1	1	1	1	1	1	1
205	1	175	62.5	20.4082	18.5-25.0	1	1950	72	75-79	2	1	3	9	2	4	3	2		0	2	2	2	2	2	6	1	1	1	3	1	3	5	1	6	0	1	0	0	0	1	1	1	1	1	1	1	1	1	1
206	1	160	57.5	22.4609	18.5-25.0	2	1950	72	60-64	2	1	3	9	2	4	3	2	1	1	1	2	2	2	3	6	1	1	1	3	1	3	5	1	6	0	1	0	0	0	1	1	1	1	1	1	1	1	1	1
207	1	160	70	27.3438	＞25.0	1	1959	63	65-69	3	1	3	9	2	4	3	2	1	1	1	2	2	2	2	6	1	1	2	3	1	3	5	1	6	0	1	0	0	0	1	1	1	1	1	1	1	1	1	1
208	1	172	75	25.3515	18.5-25.0	2	1959	63	70-74	2	1	3	9	2	4	3	2		0	2	2	2	2	2	6	1	1	2	3	1	3	5	1	6	0	1	0	0	0	1	1	1	1	1	1	1	1	1	1
209	1	164	59	21.9363	18.5-25.0	2	1954	68	75-79	4	1	3	3	2	4	3	2		0	2	2	2	2	2	6	1	1	2	3	1	3	3	2	6	0	1	0	0	0	1	1	1	1	1	1	1	1	1	1
210	1	163	65	24.4646	18.5-25.0	2	1954	68	≥80	2	2	3	4	2	4	3	1		0	2	2	2	2	2	6	6	1	2	2	1	2	1	1	6	0	1	0	0	0	1	0	1	1	1	1	1	1	1	1
211	1	165	60	22.0386	＞25.0	2	1954	68	60-64	3	1	3	2	2	4	1	2	4	1	2	1	2	2	2	6	1	1	1	3	1	2	3	1	3	0	1	0	0	0	1	0	1	1	1	1	1	1	1	1
212	1	170	65	22.4913	18.5-25.0	1	1953	69	65-69	3	1	3	2	2	4	1	2	1and2and4	1	1	1	2	2	3	6	1	1	1	3	1	2	2	1	3	1	1	0	0	0	1	0	1	1	1	1	1	1	1	1
213	1	171	73	24.9649	18.5-25.0	1	1954	68	60-64	1	1	3	3	2	4	3	2	1	1	1	2	2	2	2	6	1	1	1	3	1	3	5	1	6	0	1	0	0	0	1	1	1	1	1	1	1	1	1	1
214	1	158	70	28.0404	18.5-25.0	2	1956	66	65-69	3	1	3	3	2	4	2	2		0	2	2	2	2	2	6	1	1	1	2	1	3	5	1	1	0	1	0	0	0	1	1	1	1	1	1	1	1	1	1
215	1	173	75	25.0593	18.5-25.0	1	1955	67	70-74	3	1	3	3	2	4	2	2	1	1	2	2	2	2	2	6	1	1	1	2	1	3	5	1	1	0	1	0	0	0	1	1	1	1	1	1	1	1	1	1
216	1	160	70	27.3438	18.5-25.0	2	1955	67	65-69	2	2	3	6	2	3	3	1	1	1	2	2	2	2	3	6	2	1	1	3	1	1	5	1	6	0	1	1	0	0	0	0	2	2	2	2	2	2	2	2
217	1	170	83	28.7197	18.5-25.0	1	1952	70	60-64	3	1	3	3	2	4	3	2	1	1	1	2	2	2	3	6	1	1	3	3	1	2	5	1	6	0	0	1	0	0	1	1	1	1	1	1	1	1	1	1
218	1	162	60	22.8624	18.5-25.0	1	1956	66	65-69	2	1	3	9	2	4	3	2	1	1	1	2	2	2	2	6	1	1	1	3	1	3	5	1	6	0	1	0	1	0	1	1	1	1	1	1	1	1	1	1
219	1	157	65	26.3702	18.5-25.0	2	1957	65	65-69	2	1	3	9	2	4	3	2		0	2	2	2	2	1	6	1	1	1	3	1	2	5	1	6	0	1	0	0	0	1	1	1	1	1	1	1	1	1	1
220	1	156	55	22.6003	＞25.0	2	1951	71	70-74	2	1	3	3	2	3	3	2		0	2	2	2	2	2	6	1	1	3	3	1	3	5	1		0	1	0	0	0	1	1	1	1	1	1	1	1	1	1
221	1	176	75	24.2123	18.5-25.0	1	1951	71	65-69	2	1	3	2	2	4	3	2	1	1	1	2	2	2	2	6	1	1	1	1	1	2	3	1	3	1	1	0	0	0	1	1	1	1	1	1	1	1	1	1
222	1	156	60	24.6548	＞25.0	2	1954	68	65-69	3	1	3	2	2	3	1	2		0	2	2	2	2	4	6	1	1	1	3	1	2	4	1	3	0	1	0	0	0	0	1	1	1	1	1	1	1	1	1
223	1	177	90	28.7274	18.5-25.0	2	1958	64	75-79	2	1	3	6	2	3	3	2	2	1	2	2	2	2	3	6	2	1	1	2	1	3	5	1	3	0	1	1	0	0	1	1	2	2	2	2	2	2	2	2
224	1	176	85	27.4406	＞25.0	1	1956	66	60-64	2	1	3	6	2	4	3	2	4and7	1	2	1	2	2	3	6	6	1	1	3	1	3	4	1	3	0	1	1	0	0	1	1	2	2	2	2	2	2	2	2
225	1	173	80	26.7299	18.5-25.0	1	1956	66	60-64	2	1	3	6	2	4	3	2	4and7	1	2	1	2	2	3	6	1和2	1	1	2	1	3	3	2	3	0	1	1	0	0	1	1	2	2	2	2	2	2	2	2
227	1	163	57.5	21.6418	18.5-25.0	2	1957	65	60-64	1	1	3	6	2	3	3	2	7	1	2	2	2	2	3	6	2	2	3	3	1	3	5	1	3	0	1	1	0	0	1	1	2	2	2	2	2	2	2	2
228	1	172	65	21.9713	＞25.0	1	1957	65	60-64	2	1	3	6	2	3	3	2	1and4and7	1	2	1	2	2	3	6	1	1	1	3	1	3	4	1	3	0	1	1	0	0	1	1	2	2	2	2	2	2	2	2
229	1	165	70	25.7117	18.5-25.0	2	1952	70	65-69	2	2	3	6	3	3	3	1	1	1	1	2	2	2	3	6	2	1	2	3	2	3	5	1	3	0	1	1	0	0	1	0	2	2	2	2	2	2	2	2
230	1	170	80	27.6817	＞25.0	2	1962	60	65-69	2	2	1	6	2	1	3	1	1and2and4and7	1	1	1	2	2	3	4	2	2	1	3	1	1	5	1	6	1	0	1	0	0	1	1	2	2	2	2	2	2	2	2
231	1	168	61	21.6128	＞25.0	2	1955	67	≥80	3	1	3	4	2	4	3	2		0	2	2	2	2	2	6	1	1	1	2	1	3	3	1	1	0	1	0	0	0	0	0	1	1	1	1	1	1	1	1
232	1	157	68	27.5873	＞25.0	2	1957	65	70-74	2	1	3	9	2	4	1	2	1	1	1	2	2	2	2	6	1	1	1	2	1	2	2	1	3	0	0	0	0	0	1	0	1	1	1	1	1	1	1	1
233	1	178	65	20.5151	＞25.0	1	1950	72	70-74	2	1	3	2	2	4	3	2		0	2	2	2	2	2	6	1	1	1	3	1	2	3	1	3	1	1	0	0	0	1	0	1	1	1	1	1	1	1	1
234	1	156	72.5	29.7913	＞25.0	2	1952	70	75-79	2	1	3	2	2	4	3	2	1and9	1	1	2	2	2	2	6	1	1	1	1	1	2	2	1	3	0	1	0	0	0	0	0	1	1	1	1	1	1	1	1
235	1	176	95	30.6689	18.5-25.0	1	1955	67	70-74	3	1	3	6	2	4	3	2	1and4	1	1	1	2	2	3	6	1	1	1	3	1	2和3和6	4	1	6	1	1	1	0	0	1	0	2	2	2	2	2	2	2	2
236	1	158	56	22.4323	＞25.0	2	1955	67	70-74	2	1	3	6	2	4	1	2		0	2	2	2	2	2	6	1和2	1	1	3	1	2和3	3	1	6	0	1	1	0	0	1	1	2	2	2	2	2	2	2	2
237	1	174	70	23.1206	18.5-25.0	1	1955	67	60-64	1	1	3	6	2	5	1	2	1	1	2	2	2	2	2	6	1		2	3	2		3	1	6	0	1	1	0	0	1	1	2	2	2	2	2	2	2	2
238	1	158	63	25.2363	18.5-25.0	2	1956	66	60-64	2	1	3	6	2	3	3	2	1and4and7	1	1	1	1	2	3	6	1和2	1	1	3	1	2和3	3	1	6	0	1	1	0	0	1	1	2	2	2	2	2	2	2	2
239	1	168	62	21.9671	18.5-25.0	1	1950	72	70-74	2	1	3	6	2	4	3	2	1and4and7	1	1	1	2	2	3	6	1和2	1	1	3	1	3和4	3	1	6	1	1	1	0	0	1	1	2	2	2	2	2	2	2	2
240	1	165	65	23.8751	18.5-25.0	2	1958	64	70-74	3	1	3	6	2	3	3	2	4	1	2	1	2	2	3	6	1和2	1	1	3	1	2和3和6	4	1	6	0	1	1	0	0	0	0	2	2	2	2	2	2	2	2
241	1	156	60	24.6548	＞25.0	2	1950	72	70-74	2	2	3	2	3	4	3	3		0	2	2	2	2	1	6	2	1	1	3	1	2	2	1	3	0	1	1	0	0	0	0	1	1	1	1	1	1	1	1
242	1	170	84	29.0657	＞25.0	1	1948	74	70-74	2	2	3	6	4	4	3	1	1and4	1	2	2	2	2	3	6	2	1	2	1	1	3	4	1	6	0	1	1	0	1	1	1	2	2	2	2	2	2	2	2
243	1	185	76	22.206	＞25.0	1	1956	66	65-69	3	1	3	9	2	4	2	2		0	2	2	2	2	2	6	1	1	1	3	1	3	2	3	3	1	1	0	0	1	0	0	1	1	1	1	1	1	1	1
244	1	170	71	24.5675	＞25.0	1	1952	70	65-69	2	2	3	1	2	5	3	3	1and4	1	1	1	2	2	3	6	2	1	1	3	1	2	3	2	3	0	1	0	0	0	0	1	1	1	1	1	1	1	1	1
245	1	180	100	30.8642	18.5-25.0	1	1952	70	65-69	3	1	3	6	3	5	3	2	7	1	2	2	2	2	2	6	1和2	1	1	3	1	2	3	1	6	0	1	1	0	0	1	1	2	2	2	2	2	2	2	2
246	1	172	78	26.3656	18.5-25.0	1	1958	64	65-69	2	2	3	2	2	4	3	1	2and4and8	1	2	1	2	2	4	6	2	1	1	3	1	2	2	1	3	0	1	0	0	1	1	0	1	1	1	1	1	1	1	1
247	1	152	52	22.5069	18.5-25.0	2	1955	67	65-69	1	1	3	6	2	3	3	2	4	1	2	1	2	2	2	6	1和2	1	1	2	1	3	5	1	6	0	1	1	0	0	1	1	2	2	2	2	2	2	2	2
248	1	167	60	21.5139	18.5-25.0	1	1956	66	≥80	2	1	3	2	2	4	3	2		0	2	2	2	2	2	6	1	1	1	3	1	2和3	2	1	3	0	1	0	0	0	1	0	1	1	1	1	1	1	1	1
249	1	167	70	25.0995	18.5-25.0	2	1956	66	≥80	2	1	3	9	2	3	3	2		0	2	2	2	2	2	6	1	1	1	2	1	2和3	2	1	3	0	1	0	0	0	1	0	1	1	1	1	1	1	1	1
250	1	167	65	23.3067	＞25.0	2	1954	68	65-69	1	1	3	6	3	1	3	2	1and4	1	1	1	2	2	4	4	1	1	1	3	1	3	5	1	6	0	1	1	0	0	1	1	1	2	2	2	2	2	2	2
251	1	175	61	19.9184	18.5-25.0	1	1949	73	65-69	1	1	3	6	2	4	3	2	8	1	2	2	2	2	3	3	1	1	1	3	2	3	3	1	6	0	1	1	0	0	1	1	2	2	2	2	2	2	2	2
252	1	160	50	19.5312	＞25.0	2	1952	70	60-64	2	1	3	6	2	3	3	2	1and4and7	1	1	1	1	2	4	3	1	1	1	3	1	3	4	1	6	0	1	1	0	0	1	1	2	2	2	2	2	2	2	2
253	1	170	82	28.3737	＞25.0	1	1954	68	65-69	2	1	3	9	2	4	3	2		0	2	2	2	2	2	6	1	1	1	2	1	2	2	1	3	1	1	0	0	0	1	0	1	1	1	1	1	1	1	1
255	1	155	62.5	26.0146	18.5-25.0	2	1959	63	65-69	2	1	3	9	2	3	2	3	1	1	1	2	2	2	3	6	1	1	1	3	1	3	2	1	4	0	1	0	0	0	0	1	1	1	1	1	1	1	1	1
256	1	170	71	24.5675	18.5-25.0	1	1957	65	60-64	3	1	3	9	2	5	3	2		0	2	2	2	2	2	6	1	1	3	2	1	3和4	2	2	4	0	1	0	0	0	0	0	1	1	1	1	1	1	1	1
257	1	152	52	22.5069	18.5-25.0	2	1955	67	65-69	1	1	3	9	2	3	3	2	4	1	2	1	2	2	3	6	1	1	1	3	1	3和4	3	1	4	0	1	0	1	0	0	0	1	1	1	1	1	1	1	1
258	1	168	70	24.8016	18.5-25.0	2	1950	72	60-64	2	1	3	3	2	3	3	2	1	1	1	2	2	2	3	6	1	1	1	3	1	3	5	1	6	0	1	0	0	0	1	1	1	1	1	1	1	1	1	1
259	1	163	68	25.5937	＞25.0	2	1957	65	65-69	2	1	3	3	2	3	3	2	1	1	1	2	2	2	2	6	1	1	1	1	1	3	5	1	6	0	1	0	0	0	1	1	1	1	1	1	1	1	1	1
260	1	174	65	21.4692	18.5-25.0	1	1954	68	70-74	2	1	3	9	2	4	3	2		0	2	2	2	2	2	6	1	1	1	2	1	3	4	1	2	1	1	0	1	0	0	0	1	1	1	1	1	1	1	1
261	1	164	60	22.3081	18.5-25.0	2	1955	67	60-64	2	1	3	9	2	5	3	2	1	1	1	2	2	2	2	6	1	1	1	2	1	3	2	1	1	0	1	0	0	0	0	0	1	1	1	1	1	1	1	1
262	1	170	75	25.9516	18.5-25.0	1	1955	67	70-74	2	1	3	9	3	4	3	2	1	1	1	2	2	2	3	6	1	1	1	2	1	3	2	1	1	0	1	0	0	1	0	0	1	1	1	1	1	1	1	1
263	1	183	85	25.3815	18.5-25.0	1	1958	64	75-79	3	1	3		2	4	3	2		0	2	2	2	2	2	6	1	1	3	3	1	4	5	1	6	0	1	0	0	0	1	1	1	1	1	1	1	1	1	1
264	1	162	65	24.7676	18.5-25.0	2	1944	78	75-79	4	1	3		2	3	3	2	1	1	1	2	2	2	3	6	1	1	3	3	1	3	5	1	6	0	1	0	0	0	1	1	1	1	1	1	1	1	1	1
265	1	175	63	20.5714	18.5-25.0	1	1952	70	65-69	2	2	3	3	2	4	3	1		0	2	2	2	2	2	6	1	1	1	3	1	3	5	1	6	0	1	0	0	0	1	1	1	1	1	1	1	1	1	1
266	1	165	80	29.3848	18.5-25.0	2	1957	65	70-74	2	2	3	9	2	3	3	1		0	2	2	2	2	2	6	2	1	3	3	1	3	5	1	6	0	1	0	0	0	1	1	1	1	1	1	1	1	1	1
267	1	160	58	22.6562	＞25.0	2	1955	67	65-69	3	1	3	2	2	4	3	2		0	2	2	2	2	2	6	1	1	2	3	1	2	3	1	3	0	0	0	0	1	1	0	1	1	1	1	1	1	1	1
268	1	170	66	22.8374	＞25.0	1	1954	68	70-74	5	1	3	1	2	1	3	2		0	2	2	2	2	3	6	1	1	1	2	1	2	2	1	3	0	1	0	0	0	0	1	1	1	1	1	1	1	1	1
269	1	170	90	31.1419	＞25.0	2	1954	68	60-64	3	1	3	3	2	4	2	2	1	1	1	2	2	2	2	6	1	1	1	2	1	2	2	1	3	0	1	0	0	0	0	1	1	1	1	1	1	1	1	1
270	1	169	70	24.5089	＞25.0	1	1952	70	75-79	2	1	3	3	2	4	3	2		0	2	2	2	2	1	6	1	1	1	2	1	2和3	3	1	3	0	1	0	0	0	1	0	1	1	1	1	1	1	1	1
271	1	160	55	21.4844	＞25.0	2	1955	67	70-74	2	1	3	2	2	3	3	2		0	2	2	2	2	2	6	1	1	1	2	1	2和3	2	1	3	0	1	0	0	0	1	0	1	1	1	1	1	1	1	1
272	1	170	65	22.4913	＞25.0	1	1955	67	65-69	2	1	3	2	2	4	3	2	1	1	1	2	2	2	2	6	1	1	1	2	1	2	4	1	3	1	0	1	0	1	1	1	1	1	1	1	1	1	1	1
273	1	170	60	20.7612	18.5-25.0	2	1956	66	60-64	2	1	3	2	2	3	3	2	1and4	1	1	1	2	2	3	6	1	1	1	2	1	2	4	1	3	0	0	0	0	0	1	1	1	1	1	1	1	1	1	1
274	1	168	63	22.3214	18.5-25.0	1	1958	64	60-64	3	1	3	6	2	4	3	2	4	1	2	1	2	2	3	6	1	1	2	3	1	3	3	1	3	1	1	1	0	1	1	1	2	2	2	2	2	2	2	2
275	1	176	65	20.984	18.5-25.0	1	1960	62	70-74	2	1	3	3	2	5	3	3	8	1	2	2	2	2	4	6	2	1	1	3	3	2	3	1	3	0	0	0	0	0	1	1	1	1	1	1	1	1	1	1
276	1	158	56	22.4323	18.5-25.0	2	1961	61	70-74	2	1	3	2	2	4	3	2		0	2	2	2	2	3	6	2	1	2	3	1	2	2	1	3	0	0	1	0	0	1	0	1	1	1	1	1	1	1	1
277	1	150	65	28.8889	＞25.0	2	1960	62	60-64	2	1	3	3	2	4	3	1	1and4	1	1	1	2	2	2	6	1	1	1	3	1	3	5	1	6	0	1	0	0	0	1	1	1	1	1	1	1	1	1	1
278	1	165	62.5	22.9568	＞25.0	1	1954	68	75-79	2	1	3	3	2	3	3	2	1	1	1	2	2	2	2	6	1	1	1	3	1	3	5	1	6	0	1	0	0	1	1	1	1	1	1	1	1	1	1	1
279	1	150	62.5	27.7778	18.5-25.0	2	1957	65	65-69	2	2	3	3	2	3	3	1	1and4	1	1	2	2	2	2	6	2	1	1	3	1	3	4	1	6	0	1	0	0	0	1	1	1	1	1	1	1	1	1	1
280	1	172	70	23.6614	＞25.0	2	1960	62	65-69	3	2	3	3	2	4	3	1		0	2	2	2	2	2	6	2	1	2	3	1	3	4	1	6	0	1	0	0	0	1	1	1	1	1	1	1	1	1	1
281	1	170	79	27.3356	＞25.0	2	1952	70	70-74	2	1	3	3	2	3	3	2		0	2	2	2	2	2	6	1	1	1	3	1	3	5	1	6	0	1	0	0	0	1	1	1	1	1	1	1	1	1	1
282	1	160	56	21.875	＞25.0	2	1962	60	70-74	3	1	3	2	2	4	3	2		0	2	2	2	2	2	6	2	1	3	2	1	3	3	1	2	0	1	0	0	0	0	0	1	1	1	1	1	1	1	1
283	1	156	46	18.902	＞25.0	2	1949	73	70-74	3	1	3	9	3	3	3	3	1and12	1	1	2	2	2	3	6	2	1	1	3	1	3	4	1	6	0	1	0	0	0	1	0	1	1	1	1	1	1	1	1
284	1	166	75	27.2173	18.5-25.0	1	1946	76	70-74	1	1	3	9	3	4	3	3	1	1	1	2	2	2	3	6	2	1	1	3	1	3	4	1	6	0	1	0	0	0	1	0	1	1	1	1	1	1	1	1
285	1	182	90	27.1706	18.5-25.0	1	1952	70	70-74	3	1	3	3	2	4	3	2	1and4	1	1	1	2	2	3	6	1	1	1	3	1	3	5	1	6	0	1	0	0	0	1	1	1	1	1	1	1	1	1	1
286	1	158	70	28.0404	18.5-25.0	2	1950	72	60-64	2	2	3	3	2	3	3	1	1	1	1	2	2	2	2	6	2	1	1	3	1	3	5	1	6	0	1	0	0	0	0	0	1	1	1	1	1	1	1	1
287	1	173	82.5	27.5652	18.5-25.0	1	1957	65	65-69	2	1	3	9	2	4	3	2		0	2	2	2	2	2	6	1	1	1	2	1	3	2	1	1	0	1	0	0	0	0	0	2	2	2	2	2	2	2	2
288	1	156	70	28.764	＞25.0	2	1952	70	70-74	2	2	3	3	2	3	3	1	1and4	1	1	1	2	2	2	6	2	1	2	3	1	3	3	2	6	0	1	0	0	0	1	1	1	3	1	1	1	1	1	3
289	1	158	59	23.634	18.5-25.0	2	1950	72	≥80	2	1	3	2	3	4	1	2		0	2	2	2	2	2	6	1	1	1	1	1	2	2	1	3	0	1	0	0	0	0	0	1	1	1	1	1	1	1	1
290	1	165	62.5	22.9568	＜18.5	2	1948	74	≥80	1	1	4		2	1	3	2和3		0	2	2	2	2	2	6	1	2	1	2	1	3	2	1	3	0	1	0	0	0	0	1	1	1	1	1	1	1	1	1
291	1	160	59	23.0469	18.5-25.0	2	1954	68	65-69	2	1	3	3	2	4	3	2		0	2	2	2	2	1	6	1	1	4	3	1	3	2	1	3	0	1	0	0	0	0	1	1	1	1	1	1	1	1	1
292	1	173	80	26.7299	18.5-25.0	1	1959	63	60-64	2	1	3	2	2	4	3	2	1	1	1	2	2	2	3	6	1	1	4	3	1	3	5	1	3	1	1	0	0	1	1	1	0	0	0	0	0	0	0	0
293	1	170	65	22.4913	18.5-25.0	1	1957	65	60-64	3	1	3	2	2	4	2	2	1and4	1	1	1	2	2	2	6	1	1	4	3	1	2	4	1	3	0	1	0	0	0	1	1	1	1	1	1	1	1	1	1
294	1	178	65	20.5151	18.5-25.0	1	1952	70	65-69	5	1	3	2	2	5	3	2和3		0	2	2	2	2	1	6	1	1	1	3	1	2	1	1	3	1	1	0	0	0	0	0	1	1	1	1	1	1	1	1
295	1	165	73	26.8136	18.5-25.0	2	1958	64	65-69	2	2	3	6	1	3	3	1	4	1	2	2	2	2	2	6	1	1	1	1	1	2和3	5	1	6	0	1	1	0	0	1	1	2	2	2	2	2	2	2	2
296	1	170	72.5	25.0865	18.5-25.0	2	1956	66	75-79	2	1	3	6	2	4	3	2	1and2and4and7	1	1	2	2	2	2	6	1	1	2	3	1	3	5	1	1	0	1	0	0	0	0	0	1	1	1	1	1	1	1	1
297	1	153	55	23.4952	18.5-25.0	2	1949	73	65-69	3	2	3	6	2	4	3	1	4	1	2	1	2	2	2	6	1		2	3	2					0	0	0	0	0	0	0	0	0	0	0	0	0	0	0
298	1	167	60	21.5139	＞25.0	2	1955	67	65-69	3	1	3	2	2	4	3	2和3		0	2	2	2	2	2	3	1	1	1	3	1	2	2	1	3	0	0	0	0	0	1	0	1	1	1	1	1	1	1	1
299	1	162	72	27.4348	18.5-25.0	2	1946	76	≥80	2	2	3	6	3	3	1	3	1and4and7	1	1	1	2	2	3	6	2	1	1	1	1	3	5	1	6	0	1	1	0	0	1	1	2	2	2	2	2	2	2	2
300	1	175	87.5	28.5714	18.5-25.0	2	1959	63	60-64	3	1	3	3	2	3	3	2和3	1and4	1	1	1	2	2	3	6	1	1	1	1	1	2	4	1	3	0	1	0	0	0	1	0	1	1	1	1	1	1	1	1
301	1	157	56	22.719	＞25.0	2	1957	65	65-69	3	1	3	9	2	4	3	2	12	1	2	2	2	2	3	6	1	1	3	2	1	3和4	2	2	4	0	1	0	0	0	0	0	1	1	1	1	1	1	1	1
302	1	160	68	26.5625	18.5-25.0	2	1958	64	60-64	2	1	3	3	2	4	3	2		0	2	2	2	2	2	6	1	1	1	3	1	3	5	1	3	0	1	0	0	0	1	1	1	1	1	1	1	1	1	1
303	1	162	57	21.7193	18.5-25.0	2	1950	72	65-69	4	2	3	3	2	4	3	1		0	2	2	2	2	2	6	1	1	1	3	1	3	4	2	1	0	1	0	0	1	1	1	1	1	1	1	1	1	1	1
304	1	155	60	24.974	＞25.0	2	1955	67	75-79	1	1	3	3	2	3	3	2	1	1	1	2	2	2	2	6	1	1	1	3	1	3	5	1	6	0	1	0	0	0	1	1	1	1	1	1	1	1	1	1
305	1	175	70	22.8571	18.5-25.0	1	1954	68	65-69	2	1	3	3	2	4	3	2	1and4	1	1	1	2	2	2	6	1	1	1	3	1	3	5	1	6	0	1	0	0	0	1	1	1	1	1	1	1	1	1	1
306	1	176	80	25.8264	18.5-25.0	1	1952	70	60-64	2	1	3	3	2	3	3	2	2	1	2	2	2	2	3	6	1	1	1	3	1	3	5	1	6	1	1	0	0	0	1	1	1	1	1	1	1	1	1	1
307	1	178	55	17.3589	＞25.0	1	1948	74	65-69	5	1	3	1	2	3	3	2		0	2	2	2	2	2	6	1	1	1	3	1	2	2	1	3	0	1	0	0	0	1	1	1	1	1	1	1	1	1	1
308	1	155	50	20.8117	＜18.5	2	1946	76	60-64	3	2	3	2	3	4	3	1	1	1	1	2	2	2	2	6	2	1	1	3	1	2	2	1	3	0	1	0	0	0	0	0	1	1	1	1	1	1	1	1
309	1	168	65	23.03	＞25.0	2	1950	72	60-64	2	1	3	2	2	4	2	2	1	1	1	1	2	2	2	6	1	1	1	1	1	2	2	2	3	0	1	0	0	0	0	0	1	1	1	1	1	1	1	1
310	1	170	70	24.2215	18.5-25.0	1	1950	72	60-64	2	1	3	2	2	4	2	2	1and2and4	1	1	1	2	2	4	6	1	1	1	3	1	2	2	2	3	0	0	0	0	0	0	0	1	1	1	1	1	1	1	1
311	1	171	66	22.571	18.5-25.0	1	1958	64	60-64	3	1	3	2	2	5	3	2	4	1	2	1	2	2	2	6	1	1	1	2	1	2	2	1	3	0	1	0	0	0	0	0	1	1	1	1	1	1	1	1
312	1	162	70	26.6728	18.5-25.0	2	1954	68	75-79	2	1	3	2	2	4	3	2	6	1	2	2	2	2	2	6	1	1	1	2	1	2	2	1	3	0	0	0	0	0	0	0	1	1	1	1	1	1	1	1
313	1	178	80	25.2493	18.5-25.0	1	1954	68	60-64	2	1	3	1	2	4	3	2	1	1	1	2	2	2	3	6	1	1	1	3	1	2	2	1	3	1	1	0	0	1	0	0	1	1	1	1	1	1	1	1
314	1	175	70	22.8571	＞25.0	1	1959	63	60-64	4	3	3	2	1	5	3	1	1	1	1	2	2	2	2	6	3	1	1	3	1	2	2	1	2	1	1	0	0	1	0	0	1	1	1	1	1	1	1	1
315	1	170	72.5	25.0865	18.5-25.0	2	1958	64	65-69	2	1	3	2	2	4	3	2		0	2	2	2	2	2	6	1	1	1	3	1	2	2	1	3	0	1	0	0	0	0	0	1	1	1	1	1	1	1	1
316	1	170	70	24.2215	18.5-25.0	1	1958	64	65-69	2	1	3	3	2	4	3	2		0	2	2	2	2	2	6	1	1	1	3	1	3	5	1	1	1	1	0	0	0	1	1	1	1	1	1	1	1	1	1
317	1	168	78	27.6361	18.5-25.0	2	1950	72	65-69	2	1	3	9	2	4	2	2	1and2and4	1	2	2	2	2	3	6	1	1	1	3	1	4	3	2	2	0	0	0	0	0	1	1	1	1	1	1	1	1	1	1
318	1	162	68	25.9107	18.5-25.0	2	1962	60	65-69	2	1	3	9	2	4	3	2		0	2	2	2	2	1	6	1	1	1	3	1	3	5	1	6	0	1	1	0	0	1	1	1	1	1	1	1	1	1	1
319	1	174	85	28.075	＞25.0	1	1957	65	60-64	2	1	3	9	2	4	3	2		0	2	2	2	2	1	6	1	1	1	3	1	3	5	1	6	1	1	0	0	0	1	1	1	1	1	1	1	1	1	1
320	1	156	60	24.6548	＞25.0	2	1958	64	65-69	3	2	3	9	2	4	3	1	1and4	1	1	1	2	2	3	6	2	1	2	3	1	3	5	1	6	0	1	0	0	0	1	1	1	1	1	1	1	1	1	1
321	1	155	61	25.3902	＞25.0	2	1949	74	70-74	3	2	3	9	3	4	3	1	1	1	1	2	2	2	3	6	2	1	1	3	1	3	2	3	3	0	1	0	0	0	1	1	1	1	1	1	1	1	1	1
322	1	168	74	26.2188	＞25.0	1	1947	76	75-79	4	1	3	2	2	5	2	2	12	1	2	2	2	2	1	6	1	1	1	1	1	345	1	3	1	0	1	0	0	1	0	0	1	1	1	1	1	1	1	1
323	1	167	77	27.6095	＞25.0	2	1952	71	70-74	4	1	3	9	2	4	2	2	1	1	1	2	2	2	1	6	1	1	1	1	1	345	5	3	1	0	1	0	0	0	0	0	1	1	1	1	1	1	1	1
324	1	158	54	21.6311	18.5-25.0	2	1958	65	65-69	3	1	3	2	2	3	3	2	4	1	2	1	2	2	1	6	1	1	2	1	1	23	4	1	3	0	1	0	0	0	0	0	1	1	1	1	1	1	1	1
325	1	159	56	22.151	18.5-25.0	2	1959	64	60-64	2	1	3	3	2	4	2	3	1	1	1	2	2	2	1	6	1	1	1	3	1	15	1	1	1	0	0	0	1	0	1	0	1	1	1	1	1	1	1	1
326	1	155	50	20.8117	18.5-25.0	2	1946	77	75-79	2	1	3	6	3	4	3	2	1247	1	1	1	1	2	3	3	2	1	1	3	1	234	4	1	6	0	1	1	1	0	1	0	1	3	1	2	2	1	1	1
327	1	162	81	30.8642	＞25.0	2	1955	68	65-69	1	1	4	9	3	1	2	2	1	1	1	2	2	2	3	6	1	3	1	3	1	234	5	1	3	0	1	1	0	0	1	1	1	1	1	1	1	1	1	1
328	1	162	55	20.9572	18.5-25.0	2	1956	67	65-69	2	1	3	6	2	4	3	2	12	1	2	2	2	2	3	6	6	1	2	3	1	2345	3	1	2	0	1	0	0	0	1	0	1	1	1	1	1	1	1	1
329	1	165	65	23.8751	18.5-25.0	2	1962	61	60-64	3	1	3	9	2	4	3	2		0	2	2	2	2	1	6	1	1	1	2	1	3	3	2	1	0	1	0	0	0	1	1	1	1	1	1	1	1	1	4
330	1	180	67	20.679	18.5-25.0	1	1960	63	60-64	3	1	3	9	2	4	3	2		0	2	2	2	2	1	6	1	1	1	2	1	3	3	2	1	0	1	0	0	0	1	1	1	1	1	1	1	1	1	1
331	1	165	78	28.6501	＞25.0	2	1956	67	65-69	2	1	3	9	2	4	3	2		0	2	2	2	2	3	6	1	1	1	3	1	3	3	2	6	0	1	0	0	0	1	1	1	1	1	1	1	1	1	1
332	1	182	90	27.1706	＞25.0	1	1952	71	70-74	3	1	3	9	2	5	3	2	1	1	1	2	2	2	3	6	1	1	1	3	1	3	3	2	6	0	1	0	0	0	1	1	1	1	1	1	1	1	1	1
333	1	158	55	22.0317	18.5-25.0	2	1955	68	65-69	2	1	3	9	2	4	3	2		0	2	2	2	2	4	6	1	1	1	3	1	3	3	2	6	0	1	0	0	0	1	1	1	1	1	1	1	1	1	1
334	1	165	65	23.8751	18.5-25.0	1	1952	71	70-74	3	1	3	3	2	5	3	2		0	2	2	2	2	2	6	1	1	1	3	1	3	2	3	1	0	1	0	0	0	1	1	1	1	1	1	1	1	1	1
335	1	170	69	23.8754	18.5-25.0	1	1943	80	≥80	2	1	3	3	3	4	3	2	1	1	1	2	2	2	3	6	1	1	1	3	1	2345	4	1	4	0	0	0	0	0	0	0	1	1	1	1	1	1	1	1
336	1	170	82	28.3737	＞25.0	2	1948	75	75-79	1	1	3	4	3	3	3	2	16	1	1	2	2	2	2	6	1	1	1	1	1	23456	4	1	3	0	0	0	0	0	0	0	1	1	1	1	1	1	1	1
337	1	168	75	26.5731	＞25.0	1	1948	75	75-79	3	1	3	8	3	4	3	2	14	1	1	1	2	2	4	6	1	2	1	3	1	2345	4	1	4	0	0	0	0	0	1	0	1	1	1	1	1	1	1	1
338	1	171	80	27.3588	＞25.0	1	1949	74	70-74	3	1	3	3	2	4	3	2	4	1	2	1	2	2	3	6	1	1	1	3	1	13	5	1	6	1	0	0	0	0	1	1	1	1	1	1	1	1	1	1
339	1	165	65	23.8751	18.5-25.0	2	1951	72	70-74	2	1	3	3	2	4	3	2	1	1	1	2	2	2	3	6	1	1	1	3	1	1	5	1	5	0	0	0	0	0	1	1	1	1	1	1	1	1	1	1
341	1	100	54	54	＞25.0	2	1959	64	60-64	3	1	3	3	2	4	3	2	12	1	2	2	2	2	1	1	1	1	1	1	1	28	1	1	1	0	0	0	0	0	1	1	1	1	1	1	1	1	1	1
343	1	178	80	25.2493	＞25.0	1	1957	66	65-69	2	1	3	3	2	4	3	2		0	2	2	2	2	1	6	1	1	1	3	1	38	3	1	1	0	1	0	0	0	0	0	1	1	1	1	1	1	1	1
346	1	170	65	22.4913	18.5-25.0	2	1954	69	65-69	2	2	3	3	2	4	3	3	14	1	1	1	2	2	3	6	2	1	1	2	1	3	5	1	3	0	1	0	0	0	1	1	1	1	1	1	1	1	1	4
347	1	153	50	21.3593	18.5-25.0	2	1950	73	70-74	3	2	3	3	2	4	3	3	14	1	1	1	2	2	4	3	2	1	1	3	1	1	5	1	6	0	0	0	1	0	1	1	1	1	3	1	1	1	1	3
348	1	170	80	27.6817	＞25.0	2	1956	67	65-69	2	1	3	2	2	4	3	2	14	1	1	1	2	2	3	6	1	1	4	3	1	2	2	1	3	0	1	0	0	0	0	0	1	1	1	1	1	1	1	1
349	1	182	85	25.6612	＞25.0	1	1955	68	65-69	3	1	3	2	2	4	3	2	14	1	1	1	2	2	3	6	1	1	4	3	1	2	2	1	3	1	0	0	0	0	0	0	1	1	1	1	1	1	1	1
350	1	172	80	27.0416	＞25.0	1	1947	76	75-79	1	1	3	2	2	4	3	2	14	1	1	1	2	2	3	6	1	1	1	3	1	23	2	1	3	0	1	0	0	0	0	0	1	1	1	1	1	1	1	1
351	1	155	55	22.8928	18.5-25.0	2	1952	71	70-74	2	1	3	4	2	4	3	2	1	1	1	2	2	2	3	6	1	1	2	3	1	2	2	1	3	0	0	0	0	0	0	0	1	1	1	1	1	1	1	1
352	1	160	60	23.4375	18.5-25.0	2	1955	68	65-69	2	1	3	3	2	4	3	2		0	2	2	2	2	1	6	1	1	1	3	1	3	5	1	6	0	1	0	0	0	1	1	1	1	1	1	1	1	1	1
353	1	175	70	22.8571	18.5-25.0	1	1958	65	65-69	3	1	3	1	2	4	3	2	1	1	1	2	2	2	2	6	1	1	1	3	1	23	2	1	3	1	1	0	0	0	1	0	1	1	1	1	1	1	1	1
354	1	174	66	21.7994	18.5-25.0	2	1958	65	65-69	2	1	3	2	2	4	3	2	4	1	2	1	2	2	2	6	1	1	1	3	1	23	2	1	3	0	1	0	0	0	0	0	1	1	1	1	1	1	1	1
355	1	160	65	25.3906	＞25.0	2	1961	62	60-64	2	2	3	3	2	4	3	3		0	2	2	2	2	2	6	2	1	2	3	1	1	5	1	6	0	0	0	0	0	1	1	1	1	1	1	1	1	1	1
356	1	165	75	27.5482	＞25.0	2	1955	68	65-69	3	1	3	3	2	4	3	2	1	1	1	2	2	2	2	6	1	1	1	3	1	3	5	1	6	0	0	1	1	0	1	1	1	1	1	1	1	1	1	1
357	1	170	75	25.9516	＞25.0	1	1960	63	60-64	3	1	3	2	2	4	3	2	1	1	1	2	2	2	2	6	1	1	1	2	1	23	5	1	3	0	1	0	0	0	0	0	1	1	1	1	1	1	1	1
358	1	170	75	25.9516	＞25.0	1	1947	76	75-79	2	1	3	2	2	4	3	2	1	1	2	2	2	2	3	6	1	1	1	3	1	2	3	1	3	0	1	0	0	0	1	1	1	1	1	1	1	1	1	1
359	1	163	55	20.7008	18.5-25.0	2	1956	67	65-69	2	1	3	2	2	4	3	2		0	2	2	2	2	2	6	1	1	1	3	1	2	4	1	3	0	0	0	0	0	0	0	1	1	1	1	1	1	1	1
360	1	173	75	25.0593	＞25.0	1	1949	74	70-74	4	1	3	3	2	4	3	2		0	2	2	2	2	2	6	1	1	1	1	1	23	4	1	3	1	0	0	0	0	0	1	1	1	1	1	1	1	1	1
361	1	149	58	26.1249	＞25.0	2	1951	72	70-74	2	1	3	2	2	4	3	2	14	1	1	1	2	2	3	6	1	1	1	1	1	2	3	2	3	0	1	0	0	0	1	0	1	1	1	1	1	1	1	1
362	1	180	75	23.1481	18.5-25.0	1	1956	67	65-69	2	2	3	2	2	4	3	1		0	2	2	2	2	2	6	6	1	2	3	1	3	5	1	2	1	1	0	0	0	0	0	1	1	1	1	1	1	1	1
363	1	170	69	23.8754	18.5-25.0	2	1954	69	65-69	3	1	3	3	2	4	3	2	14	1	1	1	2	2	3	6	1	1	1	3	1	3	5	1	6	0	1	0	0	0	1	1	1	1	1	1	1	1	1	1
364	1	180	95	29.321	＞25.0	1	1952	71	70-74	3	1	3	3	2	4	3	2	14	1	1	1	2	2	3	1	1	1	1	3	1	3	5	1	6	0	1	0	0	0	1	1	1	1	1	1	1	1	1	1
365	1	174	70	23.1206	18.5-25.0	1	1956	67	65-69	2	1	3	3	2	4	3	2	4	1	2	1	2	2	2	6	1	1	1	3	1	3	5	1	6	0	1	0	0	0	1	1	1	1	1	1	1	1	1	1
365	1	170	75	25.9516	＞25.0	1	1954	69	65-69	2	1	3		2	4	3	2	1	1	1	2	2	2	2	6	1	1	1	3	1	1	5	1	6	0	1	0	0	0	1	1	1	1	1	1	1	1	1	1
366	1	174	89	29.3962	＞25.0	1	1959	64	60-64	2	1	3	3	2	4	3	2	1	1	2	2	2	2	2	6	1	1	2	3	1	1	5	1	6	1	0	0	0	1	1	1	1	1	1	1	1	1	1	1
367	1	160	60	23.4375	18.5-25.0	2	1956	67	65-69	2	1	3	3	2	4	3	2	1	1	1	2	2	2	2	6	1	1	1	3	1	3	5	1	6	0	1	0	0	0	1	1	1	1	1	1	1	1	1	1
368	1	170	75	25.9516	＞25.0	2	1950	73	70-74	2	2	3	3	2	4	2	1	4	1	2	1	2	2	2	6	2	1	1	3	1	3	3	2	6	0	1	0	0	0	1	1	1	1	1	1	1	1	1	1
369	1	162	70	26.6728	＞25.0	2	1954	69	65-69	2	1	3	3	3	4	3	2	1	1	1	1	2	2	2	6	1	1	2	3	1	1	3	2	6	0	1	0	0	0	1	1	1	1	1	1	1	1	1	1
370	1	155	65	27.0552	＞25.0	2	1954	69	65-69	3	1	3	3	2	4	3	2		0	2	2	2	2	2	6	1	1	1	3	1	3	3	2	6	0	1	0	0	0	1	1	1	1	1	1	1	1	1	1
371	1	160	60	23.4375	18.5-25.0	2	1960	63	60-64	3	2	3	3	2	4	3	3		0	2	2	2	2	2	6	2	1	1	3	1	1	3	2	6	0	0	0	0	0	1	1	1	1	1	1	1	1	1	1
372	1	175	63	20.5714	18.5-25.0	1	1956	67	65-69	3	1	3	3	2	4	3	2	4	1	1	2	2	2	2	6	1	1	2	3	1	3	4	2	6	1	1	0	0	0	1	1	1	1	1	1	1	1	1	1
373	1	160	60	23.4375	18.5-25.0	2	1950	73	70-74	2	1	3	9	4	3	3	2	1	1	1	2	2	2	2	6	1	1	2	3	1	23	2	1	1	0	1	0	0	0	0	0	1	1	1	1	1	1	1	1
374	1	168	75	26.5731	＞25.0	1	1949	74	70-74	2	1	3	9	4	4	3	2	1	1	1	1	2	2	2	6	1	1	2	3	1	23	2	1	1	0	1	0	0	0	0	0	1	1	1	1	1	1	1	1
375	1	160	85	33.2031	＞25.0	2	1940	83	≥80	1	2	3	9	4	4	3	1	12	1	1	2	2	2	3	6	2	1	1	3	1	4	3	2	4	0	0	1	0	0	0	0	2	2	2	2	2	2	2	1
376	1	160	54	21.0938	18.5-25.0	2	1951	72	70-74	2	2	3	9	2	4	3	1		0	2	2	2	2	2	6	2	1	1	3	1	3	5	1	6	0	1	0	0	0	1	1	1	1	1	1	1	1	1	1
377	1	164	73	27.1416	＞25.0	2	1952	71	70-74	2	2	3	4	2	3	3	1	1247	1	1	1	1	2	3	2	2	1	1	2	1	37	4	1	6	0	0	0	1	0	1	1	2	2	2	2	2	2	2	2
378	1	175	80	26.1224	＞25.0	1	1955	68	65-69	3	1	3	6	2	4	3	2	1	1	1	2	2	2	3	6	1	1	4	1	4	3	5	1	6	0	1	0	0	1	1	1	1	1	1	1	1	1	1	1
379	1	171	70	23.939	18.5-25.0	2	1950	73	70-74	2	1	3	6	2	3	3	2		0	2	2	2	2	2	6	1	1	1	3	1	3	5	1	6	0	1	0	0	0	1	1	1	1	1	1	1	1	1	1
380	1	165	75	27.5482	＞25.0	2	1952	71	70-74	3	1	3	6	2	4	1	2		0	2	2	2	2	2	6	1	1	1	3	1	3	5	1	6	0	1	0	0	0	1	1	1	1	1	1	1	1	1	1
381	1	175	80	26.1224	＞25.0	1	1948	75	75-79	3	1	3	6	2	4	2	2	147	1	1	1	1	2	2	6	1	1	1	3	1	4	4	2	1	0	1	0	0	1	1	1	1	1	3	1	1	1	1	1
382	1	178	83	26.1962	＞25.0	1	1963	60	60-64	3	1	3	6	2	4	2	2	1	1	1	2	2	2	2	6	1	1	2	3	1	3	4	2	6	1	1	0	0	1	1	1	1	1	1	1	1	1	1	1
383	1	163	65	24.4646	18.5-25.0	2	1956	67	65-69	3	1	3	6	2	4	2	1		0	2	2	2	2	1	6	1	1	1	3	1	3	5	1	6	0	1	0	0	0	1	1	1	1	1	1	1	1	1	1
384	1	158	55	22.0317	18.5-25.0	2	1952	71	70-74	3	1	3	6	3	4	3	2	1	1	1	2	2	2	2	6	1和2	1	1	2	1	37	3	1	2	0	0	0	0	0	1	0	2	2	2	2	2	2	2	2
385	1	175	72	23.5102	18.5-25.0	1	1954	69	65-69	3	1	3	6	2	4	3	2		0	2	2	2	2	2	6	1	1	1	3	1	1	3	1	3	1	1	0	0	1	1	1	2	2	2	2	2	2	2	2
386	1	170	60	20.7612	18.5-25.0	1	1958	65	65-69	2	1	3	6	2	4	1	2	1	1	1	2	2	2	2	6	1和2	1	1	3	1	3	4	1	6	0	1	0	0	1	1	1	1	1	4	1	1	1	1	1
387	1	180	94	29.0123	＞25.0	1	1960	63	60-64	2	1	3	6	2	4	3	2	1	1	1	2	2	2	3	6	1和2	1	1	3	1	1	4	1	6	1	1	0	0	1	1	1	2	2	2	2	2	2	2	2
388	1	174	83	27.4145	＞25.0	1	1955	68	65-69	4	1	3	6	2	4	3	2		0	2	2	2	2	2	6	1和2	1	1	3	1	1	4	1	3	1	1	0	0	0	1	1	2	2	2	2	2	2	2	2
389	1	175	63	20.5714	18.5-25.0	1	1957	66	65-69	2	1	3	6	2	4	1	2	124	1	1	1	2	2	3	3	1和2	1	1	3	1	1	5	1	6	0	0	0	1	0	1	1	2	2	2	2	2	2	2	2
390	1	180	95	29.321	＞25.0	1	1962	61	60-64	3	1	3	6	2	4	3	3		0	2	2	2	2	2	6	1和2	1	1	3	1	1	4	1	6	1	1	0	0	1	1	1	1	1	1	1	1	1	1	1
391	1	169	71	24.8591	18.5-25.0	1	1949	74	70-74	3	1	3	6	4	3	3	3		0	2	2	2	2	2	6	1和2	1	1	2	1	1	4	1	6	0	1	0	1	0	1	1	2	2	2	2	2	2	2	2
392	1	166	68	24.677	18.5-25.0	2	1960	63	60-64	5	1	3	6	4	4	3	3		0	2	2	2	2	2	6	1和2	1	1	2	1	1	3	1	3	0	0	0	0	0	1	1	2	2	2	2	2	2	2	2
393	1	169	84	29.4107	＞25.0	1	1953	70	70-74	2	1	3	6	2	4	3	2	1	1	1	2	2	2	3	6	1和2	1	1	3	1	1	4	1	6	1	0	0	0	0	1	1	2	2	2	2	2	2	2	2
394	1	183	99	29.5619	＞25.0	1	1950	73	70-74	2	1	3	6	2	4	3	2	1	1	1	2	2	2	2	6	1和2	1	1	3	1	1	4	1	3	1	1	0	0	0	1	1	2	2	2	2	2	2	2	2
395	1	167	73	26.1752	＞25.0	1	1955	68	65-69	4	1	3	6	2	4	3	2	14	1	1	1	2	2	3	6	1和2	1	1	3	1	1	4	1	6	1	1	0	0	1	1	1	2	2	2	2	2	2	2	2
396	1	168	78	27.6361	＞25.0	1	1946	77	75-79	3	1	3	6	4	4	1	2	1247	1	1	1	1	2	4	3	2	1	1	3	2	8	4	1	3	0	0	0	1	0	1	1	2	2	2	2	2	2	2	2
397	1	174	83	27.4145	＞25.0	1	1956	67	65-69	4	1	3	6	2	4	3	2		0	1	2	2	2	3	6	1	1	1	3	1	3	5	1	6	0	1	0	0	1	1	1	1	1	1	1	1	1	1	1
398	1	171	81	27.7008	＞25.0	2	1956	67	65-69	2	1	3	6	2	4	3	3	1	1	1	2	2	2	3	6	1	1	1	3	1	3	5	1	6	0	1	0	0	0	1	1	1	1	1	1	1	1	1	1
399	1	168	72	25.5102	＞25.0	1	1959	64	60-64	2	1	3	3	2	4	3	2	1	1	1	2	2	2	3	6	1	1	1	3	1	3	5	1	6	1	1	1	0	1	1	1	1	1	1	1	1	1	1	1
400	1	170	98	33.91	＞25.0	1	1961	62	60-64	2	1	3	3	2	3	3	2		0	2	2	2	2	2	6	1	1	4	3	1	3	5	1	6	0	1	0	0	1	1	1	1	1	1	1	1	1	1	1
401	1	172	62.5	21.1263	18.5-25.0	1	1961	62	60-64	3	1	3	3	2	4	3	2	3	1	1	2	2	2	3	6	1	1	1	3	1	3	5	1	6	1	0	0	0	1	1	1	1	1	1	1	1	1	1	1
402	1	172	65	21.9713	18.5-25.0	1	1955	68	65-69	2	1	3	3	2	3	3	2	1	1	1	2	2	2	3	6	1	1	2	3	1	3	5	1	6	1	0	1	1	1	1	1	1	1	1	1	1	1	1	1
403	1	162	75	28.578	＞25.0	2	1957	66	65-69	2	1	3	6	2	3	2	2	18	1	1	2	2	2	2	6	1	1	2	3	1	3	5	1	6	0	1	0	0	0	1	1	1	1	1	1	1	1	1	1
404	1	165	59.5	21.8549	18.5-25.0	2	1956	67	65-69	2	1	3	4	2	3	2	2	1	1	1	2	2	2	2	6	2	1	2	3	1	3	4	2	2	0	1	0	0	0	1	1	1	1	1	1	1	1	1	1
405	1	155	60	24.974	18.5-25.0	2	1956	67	65-69	3	2	3	4	2	1	2	3	126	1	1	2	2	2	2	6	1	2	3	1	3	5	1	6	0	1	0	0	0	1	1	0	1	1	1	1	1	1	1	1
406	1	160	72	28.125	＞25.0	2	1955	68	65-69	2	1	3	9	3	1	2	2	1	1	1	2	2	2	2	6	1	1	1	3	1	3	4	2	1	0	1	0	0	0	1	1	1	1	1	1	1	1	1	1
407	1	168	77	27.2817	＞25.0	2	1956	67	65-69	3	1	3	3	2	3	2	2		0	2	2	2	2	2	6	1	1	3	3	1	3	5	1	6	0	1	0	0	0	1	1	1	1	1	1	1	1	1	1
408	1	160	59	23.0469	18.5-25.0	2	1937	86	≥80	1	2	3	6	4	4	1	1	1	1	1	2	2	2	2	6	1	1	1	3	1	3	5	1	6	0	1	0	0	0	1	1	1	1	1	1	1	1	1	1
409	1	158	70	28.0404	＞25.0	2	1953	70	70-74	2	1	3	6	2	3	1	2		0	2	2	2	2	1	6	1	1	1	3	1	3	5	1	1	0	1	0	0	0	1	1	1	1	1	1	1	1	1	1
410	1	160	70	27.3438	＞25.0	2	1947	76	75-79	2	1	3	6	3	3	2	2	1	1	1	2	2	2	3	6	1	1	2	3	1	34	2	2	1	0	1	0	0	0	1	1	1	1	1	1	1	1	1	1
411	1	168	64	22.6757	18.5-25.0	2	1940	83	≥80	2	1	3	7	3	4	1	2	12（无）	1	2	2	2	2	3	6	1	1	1	3	1	3	4	1	6	0	1	0	0	0	1	1	1	1	1	1	1	1	1	1
412	1	156	50	20.5457	18.5-25.0	2	1953	70	70-74	2	1	3	6	2	3	1	2	1	1	1	2	2	2	3	6	1	1	1	3	1	34	5	1	6	0	1	0	0	0	1	1	1	1	1	1	1	1	1	1
413	1	170	76	26.2976	＞25.0	2	1956	67	65-69	3	1	3	6	2	3	2	2	124	1	1	1	1	2	3	3	1和2	1	1	2	1	1	4	1	6	0	1	0	0	0	1	1	2	2	2	2	2	2	2	2
414	1	172	75	25.3515	＞25.0	1	1955	68	65-69	3	1	3	6	2	4	2	2	17	1	1	2	2	2	2	6	1和2	1	1	3	1	1	4	1	6	1	0	0	0	0	1	1	2	2	2	2	2	2	2	2
415	1	172	65	21.9713	18.5-25.0	1	1956	67	65-69	3	1	3	2	2	4	1	2	14	1	1	1	1	2	3	6	1	1	3	3	1	2345	4	1	1	1	1	0	0	0	1	1	1	1	1	1	1	1	1	1
416	1	162	60	22.8624	18.5-25.0	1	1951	72	70-74	3	1	3	6	2	4	2	1	1	1	1	2	2	2	3	6	1和2	1	2	3	1	1	4	1	6	0	0	0	1	0	1	1	1	1	1	1	1	1	1	1
417	1	178	65	20.5151	18.5-25.0	1	1951	72	70-74	2	1	3	6	2	4	3	1		0	2	2	2	2	1	6	1和2	1	2	3	1	1	4	1	6	0	0	0	1	0	1	1	1	1	1	1	1	1	1	1
418	1	175	75	24.4898	18.5-25.0	1	1961	62	60-64	2	1	3	6	2	4	3	1		0	2	2	2	2	2	6	1和2	1	4	3	1	1	4	1	6	0	0	0	1	1	1	1	1	1	1	1	1	1	1	1
419	1	182	90	27.1706	＞25.0	1	1955	68	65-69	3	1	3	6	2	4	3	1	4	1	2	2	2	2	2	6	1和2	1	1	3	1	1	4	1	6	1	0	0	1	1	1	1	2	2	2	2	2	2	2	2
420	1	180	75	23.1481	18.5-25.0	1	1960	63	60-64	3	1	3	6	2	4	3	3	4	1	2	1	2	2	2	6	1和2	1	4	3	1	1	4	1	3	1	0	0	1	0	1	1	2	2	2	2	2	2	2	2
421	1	168	60	21.2585	18.5-25.0	1	1952	71	70-74	2	1	3	6	4	3	1	2	4812（肺气肿）	1	2	1	2	2	2	6	1和2	1	4	3	1	2	4	1	6	1	1	0	1	0	1	1	1	1	1	1	1	1	1	1
422	1	168	60	21.2585	18.5-25.0	1	1953	70	70-74	1	1	3	6	2	4	2	2		0	2	2	2	2	2	6	1和2	1	1	3	1	2	4	1	3	0	1	0	1	0	1	1	1	1	1	1	1	1	1	1
423	1	175	72	23.5102	18.5-25.0	1	1951	72	70-74	2	1	3	6	2	5	3	1		0	2	2	2	2	2	6	1和2	1	1	3	1	2	4	1	3	1	1	0	1	1	1	1	1	1	1	1	1	1	1	1
424	1	170	70	24.2215	18.5-25.0	1	1957	66	65-69	4	1	3	6	2	4	3	2	1	1	1	2	2	2	3	6	1和2	1	1	3	1	1	4	1	3	0	0	0	1	0	1	1	1	1	1	1	1	1	1	1
425	1	170	70	24.2215	18.5-25.0	1	1960	63	60-64	3	1	3	6	2	4	3	2	4	1	2	1	2	2	2	6	1和2	1	1	3	1	2	4	1	6	0	1	0	1	0	1	1	1	1	1	1	1	1	1	1
426	1	166	60	21.7738	18.5-25.0	1	1947	76	75-79	5	1	3	6	2	4	2	2		0	2	2	2	2	2	6	1和2	1	1	3	1	1	4	1	1	1	0	0	1	1	1	1	2	2	2	2	2	2	2	2
427	1	179	75.5	23.5636	18.5-25.0	1	1957	66	65-69	2	1	3	6	2	4	1	1		0	2	2	2	2	2	6	1和2	1	3	3	1	3	4	1	6	0	0	0	1	1	1	1	2	2	2	2	2	2	2	2
428	1	165	67.5	24.7934	18.5-25.0	1	1955	68	65-69	3	1	3	6	2	4	3	2	1	1	1	2	2	2	3	6	1和2	1	1	3	1	1	4	1	3	1	0	0	1	1	1	1	2	2	2	2	2	2	2	2
429	1	173	75	25.0593	＞25.0	1	1955	68	65-69	2	1	3	6	2	3	1	2		0	2	2	2	2	2	6	1和2	1	2	3	1	1	4	1	3	0	0	0	1	0	1	1	2	2	2	2	2	2	2	2
430	1	170	65	22.4913	18.5-25.0	1	1949	74	70-74	2	2	3	6	2	4	3	1	126	1	1	2	2	2	3	3	2	1	1	3	1	7	4	1	6	1	0	0	1	0	1	1	2	2	2	2	2	2	2	2
431	1	170	62	21.4533	18.5-25.0	1	1959	64	60-64	2	1	3	2	1	5	1	2	1	1	2	2	2	2	3	6	1和2	1	1	3	1	1	4	1	3	0	0	0	1	0	1	1	2	2	2	2	2	2	2	2
432	1	173	80	26.7299	＞25.0	1	1949	74	70-74	4	1	3	1	3	5	1	2	1	1	2	2	2	2	4	6	1和2	1	3	3	1	1	4	1	6	0	0	0	1	0	1	1	2	2	2	2	2	2	2	2
433	1	168	63	22.3214	18.5-25.0	1	1956	67	65-69	3	2	3	2	2	4	2	4(兄弟)	14	1	1	1	2	2	3	6	3	1	3	3	1	1	4	1	6	0	0	0	1	0	1	1	2	2	2	2	2	2	2	2
434	1	166	90	32.6608	＞25.0	1	1948	75	75-79	3	2	3	1	2	4	2	4（兄弟）	14	1	1	1	2	2	3	6	1和2	1	2	3	1	1	4	1	6	0	0	0	1	0	1	1	2	2	2	2	2	2	2	2
435	1	178	73.5	23.1978	18.5-25.0	1	1955	68	65-69	3	1	3	6	3	4	1	2	1	1	2	2	2	2	2	6	1和2	1	3	3	1	2	4	1	6	0	0	0	1	0	1	1	2	2	2	2	2	2	2	2
437	1	173	89	29.737	＞25.0	1	1952	71	70-74	2	1	3	6	2	4	3	2		0	2	2	2	2	2	6	1和2	1	1	3	1	1	5	1	6	0	0	0	1	0	1	1	1	1	1	1	1	1	1	1
438	1	171	70	23.939	18.5-25.0	1	1955	68	65-69	2	1	3	6	2	4		3		0	2	2	2	2	2	6	1和2	1	2	3	1	1	4	1	6	0	0	0	1	0	1	1	1	1	1	1	1	1	1	1
439	1	176	60	19.3698	18.5-25.0	1	1950	73	70-74	2	2	4	9	3	3	3	1		0	2	2	2	2	1	6	2	1	3	2	1	3	5	2	1	1	1	0	0	1	1	1	1	1	1	1	1	1	1	1
440	1	165	65	23.8751	18.5-25.0	1	1956	67	65-69	3	1	3	6	2	5	2	2		0	2	2	2	2	2	6	1和2	1	1	3	1	1	5	1	6	0	0	0	1	0	1	1	1	1	1	1	1	1	1	1
441	1	175	75	24.4898	18.5-25.0	1	1950	73	70-74	2	2	3	6	2	3	3	3	12（无）	1	2	2	2	2	2	6	2	1	4	3	1	1	5	1	6	1	0	0	1	1	1	1	1	1	1	1	1	1	1	1
442	1	161	69	26.6193	＞25.0	2	1943	80	≥80	3	2	3	3	3	5	1	1	4	1	2	1	2	2	4	6	1	1	2	3	1	3	4	1	6	0	1	0	0	0	1	1	1	1	1	1	1	1	1	1
443	1	165	62	22.7732	18.5-25.0	2	1941	82	≥80	2	1	3	3	4	3	1	2	148	1	1	1	2	2	1	6	1	1	2	3	1	3	5	1	6	0	1	0	0	0	1	1	1	1	1	1	1	1	1	1
444	1	155	52	21.6441	18.5-25.0	2	1947	76	75-79	2	1	3	6	2	4	1	2	1	1	1	2	2	2	2	6	1	1	2	3	1	34	5	1	2	0	1	0	0	0	1	1	1	1	1	1	1	1	1	1
445	1	162	62	23.6244	18.5-25.0	2	1957	66	65-69	4	2	3	2	2	4	1	2	712（脂肪肝）	1	2	1	2	2	2	6	1	1	2	3	1	34	5	1	3	0	1	0	0	0	1	1	1	1	1	1	1	1	1	1
446	1	161	60	23.1473	18.5-25.0	2	1934	89	≥80	1	2	3	6	4	4	1	1	12	1	1	2	2	2	2	6	1	1	1	3	1	34	4	2	6	0	1	0	0	0	1	1	1	1	1	1	1	1	1	1
447	1	160	57	22.2656	18.5-25.0	2	1949	74	70-74	2	1	3	2	3	3	1	2	4	1	2	1	2	2	1	6	1	1	2	3	1	34	5	1	6	0	1	0	0	0	1	1	1	1	1	1	1	1	1	1
448	1	155	59	24.5578	18.5-25.0	2	1932	91	≥80	1	2	3	6	4	4	1	3	14	1	1	1	2	2	3	6	1	1	1	3	1	34	5	1	6	0	1	0	0	0	1	1	1	1	1	1	1	1	1	1
449	1	160	70	27.3438	＞25.0	2	1939	84	≥80	1	1	3	4	4	4	1	2	1	1	2	2	2	2	2	6	1	1	2	3	1	34	5	1	2	0	1	0	0	0	1	1	1	1	1	1	1	1	1	1
450	1	165	80	29.3848	＞25.0	2	1949	74	70-74	1	2	3	6	3	3	2	2	1	1	1	2	2	2	2	6	1	1	2	3	1	34	4	2	6	0	1	0	0	0	1	1	1	1	1	1	1	1	1	1
451	1	162	60	22.8624	18.5-25.0	2	1952	71	70-74	2	2	3	6	2	4	1	1		0	2	2	2	2	2	6	1	1	2	3	1	3	5	1	6	0	1	0	0	0	1	1	1	1	1	1	1	1	1	1
452	1	170	75	25.9516	＞25.0	2	1940	83	≥80	3	2	3	6	3	4	1	2	124	1	1	1	2	2	1	6	1	1	2	3	1	3	4	2	2	0	1	0	0	0	1	1	1	1	1	1	1	1	1	1
453	1	160	55	21.4844	18.5-25.0	2	1932	91	≥80	3	2	3	3	4	4	1	3	1	1	1	2	2	2	3	6	1	1	2	3	1	3	4	2	2	0	1	0	0	0	1	1	1	1	1	1	1	1	1	1
454	1	160	57.5	22.4609	18.5-25.0	2	1950	73	70-74	2	2	3	4	4	4	1	1	1	1	1	2	2	2	2	6	1	1	2	3	1	34	4	2	2	0	1	0	0	0	1	1	1	1	1	1	1	1	1	1
455	1	165	79	29.0174	＞25.0	2	1951	72	70-74	1	1	3	9	3	1	1	2		0	2	2	2	2	2	6	1	1	2	3	1	34	4	1	6	0	1	0	0	0	1	1	1	1	1	1	1	1	1	1
456	1	153	64	27.3399	＞25.0	2	1955	68	65-69	4	1	3	3	2	4	1	3		0	2	2	2	2	1	6	1	1	2	3	1	3	4	1	6	0	1	0	0	0	1	1	1	1	1	1	1	1	1	1
457	1	150	55	24.4444	18.5-25.0	2	1944	79	75-79	2	2	3	6	3	3	1	3	1	1	1	2	2	2	1	6	1	1	2	3	1	34	4	2	6	0	1	0	0	0	1	1	1	1	1	1	1	1	1	1
458	1	160	50	19.5312	18.5-25.0	2	1956	67	65-69	2	1	3	6	2	3	1	2		0	2	2	2	2	1	6	1	1	1	3	1	34	4	2	6	0	1	0	0	0	1	1	1	1	1	1	1	1	1	1
459	1	162	55	20.9572	18.5-25.0	2	1959	64	60-64	2	2	3	6	2	3	1	3		0	2	2	2	2	1	6	1	1	2	3	1	34	4	2	6	0	1	0	0	0	1	1	1	1	1	1	1	1	1	1
460	1	155	65	27.0552	＞25.0	2	1957	66	65-69	2	1	3	6	2	4	1	23		0	2	2	2	2	1	6	1	1	2	3	1	34	4	2	6	0	1	0	0	0	1	1	1	1	1	1	1	1	1	1
461	1	173	79	26.3958	＞25.0	1	1946	77	75-79	2	1	3	3	3	4		2		0	2	2	2	2	2	6	1	1	1	3	1	34	5	1	6	0	1	0	0	0	1	1	1	1	1	1	1	1	1	1
462	1	165	70	25.7117	＞25.0	2	1952	71	70-74	2	1	3	3	3	4	3	2	1	1	1	2	2	2	3	6	1	1	1	3	1	3	5	1	6	0	1	0	0	0	1	1	1	1	1	1	1	1	1	1
463	1	165	65	23.8751	18.5-25.0	2	1955	68	65-69	5	3	3	2	4	3	2	1	1	1	2	2	2	2	2	6	1	1	1	3	1	3	5	1	6	0	1	0	0	0	1	1	1	1	1	1	1	1	1	1
464	1	157	57.8	23.4492	18.5-25.0	2	1953	70	70-74	2	1	3	6	2	4	1	2		0	2	2	2	2	1	6	1	1	1	3	1	234	4	1	6	0	1	0	0	0	1	1	1	1	1	1	1	1	1	1
465	1	158	60	24.0346	18.5-25.0	2	1953	70	70-74	2	1	3	3	2	4		1		0	2	2	2	2	2	6	1	1	1	3	1	3	5	1	6	0	1	0	0	0	1	1	1	1	1	1	1	1	1	1
466	1	170	60	20.7612	18.5-25.0	1	1950	73	70-74	2	1	3	3	2	4	3	2		0	2	2	2	2	2	6	1	1	1	3	1	3	5	1	6	0	1	0	0	0	1	1	1	1	1	1	1	1	1	1
467	1	170	84	29.0657	＞25.0	1	1948	75	75-79	2	2	3	3	2	4	3	1	14	1	1	1	2	2	2	6	2	1	1	3	1	3	5	1	6	0	1	0	0	0	1	1	1	1	1	1	1	1	1	1
468	1	174	62.5	20.6434	18.5-25.0	1	1956	67	65-69	2	1	3	3	2	4	3	2		0	2	2	2	2	2	6	1	1	1	3	2	3	4	2	6	0	1	0	0	0	1	1	1	1	1	1	1	1	1	1
469	1	170	95	32.872	＞25.0	1	1952	71	70-74	2	2	3	3	2	4	3	1	14	1	1	1	2	2	3	6	2	1	1	3	1	3	5	1	6	0	1	0	0	0	1	1	1	1	1	1	1	1	1	1
470	1	170	72	24.9135	18.5-25.0	1	1943	80	≥80	2	1	3	1	3	5	3	2		0	2	1	2	2	2	6	1	1	1	2	1	27	2	2	1	0	0	0	0	0	0	0	2	2	2	2	2	2	2	2
471	1	179	80	24.968	18.5-25.0	1	1956	67	65-69	2	1	3	1	2	4	3	2		0	2	2	2	2	1	6	1	1	3	2	1	27	2	2	1	0	1	0	0	1	0	0	2	2	2	2	2	2	2	2
472	1	178	94	29.668	＞25.0	1	1960	63	60-64	3	1	3	6	2	4	3	2	127	1	1	2	2	2	2	6	1和2	1	1	3	1	1	5	1	6	1	0	0	1	1	1	1	1	1	1	1	1	1	1	1
474	1	172	62	20.9573	18.5-25.0	1	1957	66	65-69	2	1	3	1	1	4	3	2		0	2	2	2	2	2	6	1	1	4	2	1	27	3	2	1	0	1	0	0	1	0	0	2	2	2	2	2	2	2	2
475	1	160	70	27.3438	＞25.0	1	1943	80	≥80	2	1	3	1	3	4	3	2	1	1	1	2	2	2	2	6	1和2	1	1	2	1	25	2	2	1	0	1	0	0	1	0	0	2	2	2	2	2	2	2	2
477	1	170	65	22.4913	18.5-25.0	1	1956	67	65-69	2	1	3	1	2	4	3	2	147	1	1	1	1	2	2	6	1和2	1	1	2	1	37	1	2	1	0	1	0	0	1	0	0	4	3	2	1		3	1	1
479	1	186	73	21.1007	18.5-25.0	1	1951	72	70-74	2	1	3	3	2	4	3	4（三人）	1	1	1	2	2	2	3	3	1和2	1	1	2	1	37	2	2	1	0	1	0	0	0	0	0	3	3	3	3	3	2	2	2
480	1	165	50	18.3655	＜18.5	2	1960	63	60-64	3	1	3	6	2	3	3	2		0	2	2	2	2	2	6	1	1	2	3	1	3	4	2	6	0	0	0	0	0	0	0	1	1	1	1	1	1	1	1
481	1	173	73	29.34	＞25.0	1	1954	67	65-69	3	1	3	6	2	4	3	2	1and2and7	1	2	2	1	2	3	6	1	1	1	3	1	1	5	1	6	1	0	0	1	1	1	1	1	1	1	1	1	1	1	1
482	1	172	70	23.66	18.5-25.0	2	1957	64	60-64	4	1	3	6	2	3	3	2	12	1	2	2	2	2	2	6	1	1	1	3	1	3	5	2	6	0	1	1	0	0	0	0	1	1	1	1	1	1	1	1
484	1	164	65	24.16	18.5-25.0	2	1954	67	65-69	2	1	2	6	2	4	3	2	1and2	1	1	2	2	2	2	6	1	1	1	3	1	3	4	2	6	0	1	0	0	0	1	1	1	1	1	1	1	1	1	1
485	1	172	72	24.33	18.5-25.0	1	1952	69	65-69	3	1	3	6	2	4	3	2	1and2and7	1	1	2	1	2	3	6	1	1	1	3	1	3	5	2	6	0	1	0	0	1	1	1	1	1	1	1	1	1	1	1
486	1	167	53	19	18.5-25.0	1	1952	69	65-69	2	1	3	6	2	3	1	2		0	2	2	2	2	2	6	1	1	1	3	1	3	4	2	6	1	1	0	0	1	1	1	1	1	1	1	1	1	1	1
487	1	168	73	25.86	＞25.0	1	1956	65	65-69	2	1	3	6	2	4	3	2	1and2	1	2	2	2	2	3	6	1	1	1	3	4	1	5	1	6	1	1	0	0	0	1	1	1	1	1	1	1	1	1	1
488	1	170	69	23.87	18.5-25.0	1	1953	68	65-69	2	1	3	6	2	4	3	2	12	1	2	2	2	2	2	6	1	1	1	3	1	3	5	2	6	1	1	0	0	1	1	1	1	1	1	1	1	1	1	1
489	1	163	51	19.19	18.5-25.0	2	1956	65	65-69	2	1	3	6	2	4	3	2	1	1	1	2	2	2	2	6	1	1	1	3	1	3	5	2	6	0	1	0	0	0	1	1	1	1	1	1	1	1	1	1
490	1	179	85	26.52	＞25.0	1	1950	71	70-74	2	1	3	6	2	5	3	2	1and4	1	1	1	2	2	3	1	1	1	1	3	1	1	5	1	6	0	1	0	0	0	1	1	1	1	1	1	1	1	1	1
491	1	177	99	31.6	＞25.0	1	1960	61	60-64	2	1	3	6	2	4	1	2	1	1	2	2	2	2	2	6	1	1	1	3	1	3	5	1	6	1	1	0	0	1	1	1	1	1	1	1	1	1	1	1
492	1	158	56	22.43	＞25.0	2	1957	64	60-64	2	1	3	4	2	4	2	2		0	2	2	2	2	2	6	1	1	1	3	1	2	3	1	3	0	0	0	0	0	0	0	1	1	1	1	1	1	1	1
493	1	172	70	23.66	18.5-25.0	1	1956	65	65-69	2	1	3	2	2	4	2	2		0	2	2	2	2	1	6	1	1	1	3	1	2	3	1	3	1	1	0	0	0	0	0	1	1	1	1	1	1	1	1
494	1	167	75	26.89	＞25.0	2	1951	70	70-74	2	1	3	2	2	4	3	2		0	2	2	2	2	4	6	1	1	1	3	1	2	3	1	3	0	1	0	0	0	0	0	1	1	3	1	4	4	1	4
495	1	159	70	27.68	＞25.0	2	1950	71	70-74	2	1	3	3	3	4	3	2	1	1	1	2	2	2	3	6	1	1	1	3	1	3	3	2	6	0	1	0	0	0	1	1	1	1	1	1	1	1	1	1
496	1	172	85	29.06	＞25.0	2	1955	66	65-69	2	2	3	3	2	4	3	3	1	1	1	2	2	2	4	6	2	1	1	3	1	3	3	2	6	0	1	0	0	0	1	1	1	1	1	1	1	1	1	1
497	1	160	67	26.17	＞25.0	2	1956	65	65-69	2	2	3	3	2	4	3	3		0	2	2	2	2	3	6	2	1	1	3	1	3和4	2	2	6	0	1	0	0	0	1	1	1	1	1	1	1	1	1	1
499	1	160	100	39.06	＞25.0	2	1951	70	70-74	2	1	3	6	2	4	1	2		0	2	2	2	2	4	6	1	1	4	1	1	1	5	1	6	0	0	0	0	0	1	1	1	1	1	1	1	1	1	1
500	1	158	57	22.83	18.5-25.0	2	1952	69	65-69	2	1	3	6	2	3	1	2		0	2	2	2	2	2	6	1	1	3	3	1	2和3和4	5	1	6	0	1	1	0	0	1	0	1	1	1	1	1	1	1	1
501	1	179	86	26.84	＞25.0	1	1954	67	65-69	2	1	3	3	2	3	2	2	1and2and4and7	1	1	1	1	2	4	6	1	1	1	3	1	2	2	1	3	0	1	0	0	0	0	1	1	1	1	1	1	1	1	1
502	1	176	80	25.82	＞25.0	1	1947	74	75-79	2	2	3	3	3	4	2	1	1	1	1	2	2	2	2	6	2	1	1	3	1	3	2	1	2	0	1	0	0	0	1	0	1	1	1	1	1	1	1	1
503	1	158	55	22.03	18.5-25.0	2	1953	68	65-69	2	1	3	3	2	4	3	2	1	1	2	2	2	2	3	6	1	1	1	3	1	2	2	2	3	0	1	0	0	0	1	0	1	1	1	1	1	1	1	1
504	1	165	77	28.28	＞25.0	1	1950	71	70-74	2	1	3	1	2	5	3	2	1and2	1	1	2	2	2	2	6	1	1	1	2	1	2	2	2	3	0	0	0	0	0	0	0	1	1	1	1	1	1	1	1
505	1	174	75	24.77	18.5-25.0	1	1949	72	70-74	3	1	3	1	2	4	3	2		0	2	2	2	2	2	6	1	1	1	2	1	2	2	1	3	0	0	0	0	0	0	0	1	1	1	1	1	1	1	1
506	1	168	65	23.03	18.5-25.0	1	1957	64	60-64	2	1	3	3	2	4	3	2	1	1	1	2	2	2	3	6	1	1	1	3	1	3	5	1	6	0	1	0	0	0	1	1	1	1	1	1	1	1	1	1
507	1	168	70	24.8	18.5-25.0	1	1961	60	60-64	2	1	3	3	2	4	3	2	1	1	1	2	2	2	3	6	1	1	2	3	1	3	4	2	6	0	1	0	0	0	1	1	1	1	1	1	1	1	1	1
508	1	158	60	24.03	18.5-25.0	2	1960	61	60-64	1	1	4	9	3	1	3	2		0	2	2	2	2	2	6	1	2	4	3	1	3	5	1	6	0	0	1	1	0	1	1	1	1	1	1	1	1	1	1
509	1	180	80	27.68	18.5-25.0	1	1956	65	65-69	4	1	3	6	2	5	3	2	1	1	1	2	2	2	2	6	1	1	4	1	1	1	5	1	6	0	1	0	0	0	1	1	1	1	1	1	1	1	1	1
510	1	175	79	25.79	＞25.0	1	1955	66	65-69	2	1	3	6	3	1	2	2	1	1	1	2	2	2	2	6	1	1	1	3	1	3	5	1	6	0	1	0	0	1	1	1	1	1	1	1	1	1	1	1
511	1	161	70	27	＞25.0	2	1952	69	65-69	3	2	3	2	2	3	1	1	1and4	1	1	1	2	2	3	6	2	1	1	3	1	2	2	1	3	0	1	0	0	0	1	1	1	1	1	1	1	1	1	1
513	1	177	68	21.7	18.5-25.0	1	1960	61	60-64	2	1	3	6	2	4	3	2	1	1	1	2	2	2	2	6	1	1	4	3	1	3	5	1	6	1	1	0	0	1	1	1	1	1	1	1	1	1	1	1
514	1	170	65	22.49	18.5-25.0	1	1948	73	70-74	2	1	3	6	3	4	1	2	1and9	1	1	2	2	2	3	6	1	1	1	3	1	3	5	1	6	0	1	0	0	0	1	1	1	1	1	1	1	1	1	1
515	1	165	60	22.03	18.5-25.0	2	1952	69	65-69	2	1	3	4	3	3	1	2		0	2	2	2	2	2	6	1	1	1	3	1	3	5	1	6	0	1	0	0	0	1	1	1	1	1	1	1	1	1	1
516	1	170	68	23.52	18.5-25.0	1	1958	63	60-64	2	1	3	2	2	4	1	2	1and7	1	1	2	1	2	2	6	1	1	1	3	1	3	3	2	1	0	1	0	0	0	1	1	1	1	1	1	1	1	1	1
517	1	170	70	24.22	18.5-25.0	2	1956	65	65-69	3	1	3	6	2	3	3	2		0	2	2	2	2	3	6	1	1	1	3	1	3	5	1	6	0	1	0	0	0	1	1	1	1	1	1	1	1	1	1
518	1	170	70	24.22	18.5-25.0	1	1957	64	60-64	2	1	3	6	2	3	1	2	1and4	1	1	1	2	2	4	6	1	1	1	3	1	3	5	1	6	0	1	0	0	0	1	1	1	1	1	1	1	1	1	1
519	1	180	90	27.77	＞25.0	1	1955	66	65-69	2	1	3	6	2	4	1	2	1and2and7	1	1	2	1	2	2	6	1	1	1	3	1	3	5	1	6	0	1	0	0	1	1	1	1	1	1	1	1	1	1	1
520	1	158	55	22.03	18.5-25.0	2	1952	69	65-69	2	1	3	6	2	4	3	2	1and4	1	1	2	2	2	2	6	1	1	1	3	1	3	5	1	6	0	1	0	0	0	1	1	1	1	1	1	1	1	1	1
521	1	178	75	23.67	18.5-25.0	1	1956	65	65-69	2	1	3	3	2	4	3	2		0	2	2	2	2	3	6	1	1	1	3	1	3	5	1	6	1	1	0	0	0	1	1	1	1	1	1	1	1	1	1
522	1	163	58	21.82	18.5-25.0	2	1956	65	65-69	2	1	3	3	2	3	2	2		0	2	2	2	2	2	6	1	1	1	3	1	2	4	1	3	1	0	0	0	1	1	1	1	1	1	1	1	1	1	1
523	1	170	65	22.49	18.5-25.0	1	1961	60	60-64	2	1	3	6	2	5	3	1	1	1	1	2	2	2	3	6	1	1	1	3	1	3	2	2	6	1	1	1	1	0	1	1	1	1	1	1	1	1	1	1
524	1	170	80	27.68	＞25.0	1	1958	63	60-64	2	1	3	6	2	4	1	1	1	1	1	2	2	2	3	6	1	1	1	3	1	3	3	2	1	1	1	0	0	0	1	1	1	1	1	1	1	1	1	1
525	1	162	56	21.33	18.5-25.0	2	1956	65	65-69	2	1	3	6	2	4	3	2	12	1	2	2	2	2	3	6	1	1	1	3	1	3	3	1	6	0	1	0	0	0	1	1	1	1	1	1	1	1	1	1
526	1	168	62	21.96	18.5-25.0	1	1953	68	65-69	2	1	3	6	2	4	3	2	4	1	2	1	2	2	2	6	1	1	1	3	1	3	5	1	1	0	1	0	0	0	1	1	1	1	1	1	1	1	1	1
527	1	163	60	22.58	18.5-25.0	2	1953	68	65-69	2	1	3	6	2	3	1	2		0	2	2	2	2	2	6	1	1	1	3	1	3	5	1	3	0	1	0	0	0	1	1	1	1	1	1	1	1	1	1
528	1	170	63	21.79	18.5-25.0	1	1953	68	65-69	4	1	3	6	2	4	3	2	1	1	1	2	2	2	2	6	1	1	1	3	1	3	5	1	6	0	0	1	1	0	1	1	1	1	1	1	1	1	1	1
529	1	170	70	24.22	18.5-25.0	1	1958	63	60-64	4	1	3	6	2	4	3	2		0	2	2	2	2	3	6	1	1	1	3	1	3	3	2	3	1	1	0	0	1	1	1	1	1	1	1	1	1	1	1
530	1	164	60	22.3	18.5-25.0	2	1952	69	65-69	2	1	3	6	2	4	3	2	1and2and7	1	1	2	1	2	2	6	1	1	1	3	1	3	4	2	6	0	1	0	0	0	1	1	1	1	1	1	1	1	1	1
531	1	174	70	23.12	18.5-25.0	1	1950	71	70-74	2	1	3	6	2	4	3	2		0	2	2	2	2	2	6	1	1	1	3	1	3	3	1	2	1	1	0	0	1	1	1	1	1	1	1	1	1	1	1
532	1	175	70	22.85	18.5-25.0	1	1953	68	65-69	2	1	3	6	2	4	3	2	1and4	1	1	1	2	2	2	6	1	1	1	3	1	3	4	2	6	0	1	0	0	0	1	1	1	1	1	1	1	1	1	1
533	1	164	70	26.02	＞25.0	2	1953	68	65-69	3	1	3	6	2	3	3	2	1	1	1	2	2	2	2	1	1	1	1	3	1	3	1	3	2	0	1	0	0	0	1	1	1	1	1	1	1	1	1	1
534	1	163	45	16.93	＜18.5	2	1955	66	65-69	3	2	3	6	3	4	3	1	7	1	2	2	1	2	2	6	1	1	1	3	1	3	5	1	6	0	1	0	0	0	1	1	1	1	1	1	1	1	1	1
535	1	160	55	21.48	18.5-25.0	2	1952	69	65-69	2	1	3	6	2	3	3	2		0	2	2	2	2	2	6	1	1	1	1	1	3	3	2	6	0	0	0	0	0	0	0	1	1	1	1	1	1	1	1
536	1	170	75	25.95	＞25.0	1	1953	68	65-69	2	1	3	6	2	4	3	2		0	2	2	2	2	2	6	1	1	1	3	1	3	5	1	6	0	1	0	0	0	1	1	1	1	1	1	1	1	1	1
537	1	163	60	22.53	18.5-25.0	2	1952	69	65-69	2	1	3	6	2	4	3	2		0	2	2	2	2	2	6	1	1	1	3	1	3	5	1	6	0	1	0	0	0	1	1	1	1	1	1	1	1	1	1
538	1	160	75	29.29	＞25.0	2	1958	63	60-64	3	1	3	6	2	3	3	2	1	1	1	2	2	2	2	6	1	1	1	3	1	3	4	2	6	0	1	0	0	0	1	1	1	1	1	1	1	1	1	1
539	1	180	71	21.91	18.5-25.0	1	1948	73	70-74	2	1	3	2	2	4	3	2	4	1	2	1	2	2	2	6	1	1	1	1	1	2	2	1	3	0	1	0	0	0	0	1	1	1	1	1	1	1	1	1
540	1	170	70	24.22	18.5-25.0	1	1961	60	60-64	2	1	3	1	2	4	3	2		0	2	2	2	2	2	6	1	1	1	3	1	2	3	1	3	0	1	0	0	0	1	1	1	1	1	1	1	1	1	1
541	1	160	50	19.53	18.5-25.0	2	1952	69	65-69	3	1	3	1	3	4	1	2		0	2	2	2	2	2	6	1	1	1	1	1	2	2	1	3	0	0	0	0	0	1	1	1	1	1	1	1	1	1	1
542	1	163	58	21.82	18.5-25.0	2	1961	60	60-64	3	2	3	2	2	4	3	1		0	2	2	2	2	2	6	2	1	4	3	1	2	2	3	3	0	1	0	0	0	0	0	1	1	1	1	1	1	1	1
543	1	170	78	26.98	＞25.0	1	1947	74	70-74	3	1	3	1	3	4	1	2		0	2	2	2	2	2	6	1	1	1	1	1	2	1	1	3	0	1	1	0	0	1	1	1	1	1	1	1	1	1	1
544	1	168	72	25.51	＞25.0	2	1952	69	65-69	2	1	3	2	2	4	3	2	1	1	1	2	2	2	3	6	1	1	1	1	1	2	2	1	3	0	1	0	0	0	1	1	1	1	1	1	1	1	1	1
545	1	160	55	21.48	18.5-25.0	2	1960	61	60-64	3	1	3	4	2	3	3	2		0	2	2	2	2	3	6	1	1	1	1	1	2	2	1	3	0	1	0	0	0	0	1	1	1	1	1	1	1	1	1
546	1	178	80	25.24	＞25.0	1	1959	62	60-64	3	1	3	2	2	5	3	2		0	2	2	2	2	2	6	1	1	1	1	1	2	2	1	3	0	1	0	0	0	1	1	1	1	1	1	1	1	1	1
547	1	166	65	23.58	18.5-25.0	2	1955	66	65-69	3	1	3	3	2	4	3	2		0	2	2	2	2	3	6	1	1	1	2	1	2	2	1	3	0	0	0	0	0	1	0	1	1	1	1	1	1	1	1
548	1	158	65	26.03	＞25.0	2	1958	63	60-64	2	1	3	3	2	4	3	2	1	1	2	2	2	2	2	6	1	1	1	3	1	4	5	1	6	0	1	0	0	0	1	1	1	1	1	1	1	1	1	1
549	1	170	81	28.02	＞25.0	1	1952	69	65-69	2	1	3	6	3	3	1	2	1	1	1	2	2	2	3	6	1	1	1	1	1	3	3	3	2	0	0	0	0	1	0	0	1	1	1	1	1	1	1	1
551	1	170	85	29.41	＞25.0	1	1950	71	70-74	2	1	3	6	2	4	1	1	1	1	1	2	2	2	3	6	1	1	1	2	1	1	4	1	6	0	0	0	1	0	1	1	1	1	1	1	1	1	1	1
552	1	173	80	26.72	＞25.0	1	1955	66	65-69	1	1	3	6	2	4	3	2		0	2	2	2	2	3	6	1	1	1	3	1	3	5	1	6	1	1	0	0	1	1	1	1	1	1	1	1	1	1	1
553	1	160	75	29.29	＞25.0	1	1954	67	65-69	2	1	3	6	2	4	3	2	4	1	1	1	2	2	2	6	1	1	1	3	1	3	5	2	2	0	1	0	0	1	1	1	1	1	1	1	1	1	1	1
554	1	160	50	19.53	18.5-25.0	2	1953	68	65-69	1	1	3	6	2	2	3	2		0	2	2	2	2	2	6	1	1	2	3	1	3	4	2	1	0	1	0	0	0	1	1	1	1	1	1	1	1	1	1
555	1	160	50	19.53	18.5-25.0	2	1960	61	60-64	2	1	3	6	2	3	3	2	1and4	1	1	2	2	2	3	6	1	2	2	3	1	3	3	2	2	0	1	0	0	0	1	1	1	1	1	1	1	1	1	1
556	1	163	68	25.59	＞25.0	1	1952	69	65-69	2	1	3	6	3	1	3	3	4and7and8	1	2	1	2	2	2	6	1	1	1	3	1	3	4	2	3	1	1	0	0	0	1	1	1	1	1	1	1	1	1	1
558	1	170	70	24.22	18.5-25.0	1	1957	64	60-64	3	1	3	6	2	4	1	2	1	1	1	2	2	2	2	6	1	1	1	3	1	3	5	1	6	0	1	0	0	1	1	1	1	1	1	1	1	1	1	1
559	1	178	75	23.67	18.5-25.0	1	1960	61	60-64	2	1	3	6	2	4	3	2		0	2	2	2	2	2	6	1	1	1	3	1	3	3	2	2	1	1	0	0	1	1	1	1	1	1	1	1	1	1	1
560	1	185	84	24.54	18.5-25.0	1	1950	71	70-74	2	1	3	6	2	5	3	2		0	2	2	2	2	4	6	1	1	1	3	1	4	4	2	1	0	1	0	0	1	0	0	1	1	1	1	1	1	1	1
561	1	158	70	28.04	＞25.0	2	1948	73	70-74	1	1	3	6	3	1	2	2	1	1	1	2	2	2	3	6	1	1	1	3	1	4	5	2	6	0	1	0	0	0	1	1	1	1	1	1	1	1	1	1
562	1	152	53	22.93	18.5-25.0	2	1947	74	70-74	1	1	3	6	3	3	3	2	1and2and4and7	1	1	1	1	2	3	6	1	1	1	3	1	3和4	4	2	3	0	1	0	0	0	1	1	1	1	1	1	1	1	1	1
563	1	168	70	24.8	18.5-25.0	1	1948	73	70-74	2	1	3	6	2	4	3	2		0	2	2	2	2	2	6	1	1	1	3	1	3和4	3	2	3	0	1	0	0	1	1	1	1	1	1	1	1	1	1	1
564	1	168	70	24.8	18.5-25.0	2	1952	69	65-69	2	1	3	6	2	3	3	2		0	2	2	2	2	2	6	1	1	1	3	1	3和4	5	2	1	0	1	0	0	0	1	1	1	1	1	1	1	1	1	1
565	1	173	65	21.71	18.5-25.0	1	1958	63	60-64	2	1	3	6	2	4	3	2		0	2	2	2	2	4	6	1	1	1	3	1	4	5	1	1	0	1	0	0	1	0	0	1	1	1	1	1	1	1	1
566	1	170	65	22.49	18.5-25.0	1	1953	68	65-69	2	1	3	6	3	4	2	2	1and2and4	1	1	1	2	2	2	6	1	1	1	3	1	4	3	2	2	1	1	0	0	0	1	1	1	1	1	1	1	1	1	1
567	1	158	65	26.03	＞25.0	2	1957	64	60-64	2	1	3	6	2	3	3	2	1	1	1	2	2	2	3	6	1	1	1	3	1	3	5	1	2	0	1	0	0	0	1	1	1	1	1	1	1	1	1	1
568	1	156	57	23.42	18.5-25.0	2	1960	61	60-64	3	1	2	6	2	3	1	2		0	2	2	2	2	2	6	1	1	2	3	1	3	4	1	6	0	1	0	0	0	1	1	1	1	1	1	1	1	1	1
570	1	171	60	20.51	18.5-25.0	1	1947	74	70-74	1	1	3	6	2	3	1	2	1and4	1	1	1	2	2	3	6	1	1	2	3	1	3	4	2	2	1	1	0	0	1	1	1	1	1	1	1	1	1	1	1
571	1	155	70	29.13	＞25.0	2	1957	64	60-64	2	2	4	8	3	1	3	3	1	1	1	2	2	2	2	6	1	1	1	3	1	3	3	2	2	0	1	0	0	0	1	1	1	1	1	1	1	1	1	1
572	1	176	91	29.37	＞25.0	1	1958	63	60-64	3	1	3	6	2	4	3	2	1	1	1	2	2	2	3	6	1	1	2	3	1	3和4	4	2	3	0	1	0	0	1	1	1	1	1	1	1	1	1	1	1
573	1	175	70	22.85	18.5-25.0	2	1960	61	60-64	3	1	3	6	2	4	3	2		0	2	2	2	2	3	6	1	2	3	3	1	4	5	1	6	0	0	1	0	0	1	1	1	1	1	1	1	1	1	1
574	1	162	42	16	＜18.5	2	1947	74	70-74	2	1	3	6	3	4	3	1	12	1	2	2	2	2	4	6	1	1	1	3	1	3	5	1	6	0	1	0	0	0	1	1	1	1	1	1	1	1	1	1
575	1	158	60	24.03	18.5-25.0	2	1958	63	60-64	2	1	3	6	2	4	3	2	1	1	1	2	2	2	4	6	1	1	2	3	1	3	1	3	1	0	1	0	0	0	1	1	1	1	1	1	1	1	1	1
576	1	170	60	20.76	18.5-25.0	1	1959	62	60-64	3	1	3	6	2	5	3	2		0	2	2	2	2	3	6	1	1	1	3	1	3和4	3	2	6	0	1	0	0	0	1	1	1	1	1	1	1	1	1	1
578	1	165	58	21.96	18.5-25.0	2	1960	61	60-64	3	1	3	6	2	3	1	2	4	1	2	1	2	2	2	6	1	1	1	3	1	3和4	5	1	6	0	1	0	0	0	1	1	1	1	1	1	1	1	1	1
579	1	160	75	29.29	＞25.0	2	1948	73	70-74	3	1	3	6	2	4	3	2		0	2	2	2	2	2	6	1	1	2	3	1	3	5	1	6	0	1	0	0	0	1	1	1	1	1	1	1	1	1	1
580	1	157	55	22.31	18.5-25.0	2	1950	71	70-74	2	1	3	6	2	4	3	2	1and2and4	1	1	1	2	2	2	6	1	1	3	3	1	3	3	1	6	0	1	0	0	0	1	1	1	1	1	1	1	1	1	1
581	1	160	60	23.43	18.5-25.0	2	1961	60	60-64	2	1	3	6	2	4	3	2	1	1	1	2	2	2	2	1	6	1	1	1	1	3	4	2	6	0	1	0	0	0	1	1	1	1	1	1	1	1	1	1
582	1	162	65	24.76	18.5-25.0	2	1953	68	65-69	3	1	3	6	3	3	3	2		0	2	2	2	2	3	6	1	1	1	3	1	3和4	4	2	6	1	1	0	0	1	1	1	1	1	1	1	1	1	1	1
583	1	169	75	26.25	＞25.0	1	1953	68	65-69	2	1	3	6	3	4	3	2	4	1	2	1	2	2	2	6	1	1	1	3	1	3	1	3	6	0	1	0	0	1	1	1	1	1	1	1	1	1	1	1
584	1	165	67	24.6	18.5-25.0	2	1956	65	65-69	2	1	3	6	2	3	3	2	1	1	1	2	2	2	2	6	1	1	1	3	1	3和4	5	1	6	0	1	0	0	0	1	1	1	1	1	1	1	1	1	1
585	1	160	60	23.43	18.5-25.0	2	1959	62	60-64	2	1	3	6	2	3	3	2		0	2	2	2	2	2	6	1	1	1	3	1	3和4	3	1	6	0	1	0	0	0	1	1	1	1	1	1	1	1	1	1
586	1	160	65	25.39	＞25.0	2	1953	68	65-69	2	1	3	6	2	3	3	2	1and4	1	1	1	2	2	2	6	1	1	1	3	1	3和4	3	2	6	0	1	0	0	0	1	1	1	1	1	1	1	1	1	1
587	1	162	60	22.86	18.5-25.0	2	1953	68	65-69	2	1	3	4	2	3	3	2		0	2	2	2	2	2	6	1	1	1	3	1	4	5	1	6	0	1	0	0	0	1	1	1	1	1	1	1	1	1	1
588	1	170	65	22.49	18.5-25.0	1	1953	68	65-69	2	1	3	6	2	4	3	2		0	2	2	2	2	3	6	1	1	1	3	1	3	4	2	6	0	1	0	0	0	1	1	1	1	1	1	1	1	1	1
589	1	159	73	28.87	＞25.0	2	1959	62	60-64	1	2	8	3	3	3	3	3	4	1	2	1	2	2	2	6	1	1	1	3	1	3和4	2	3	2	0	1	0	0	0	1	1	1	1	1	1	1	1	1	1
590	1	173	69	23.05	18.5-25.0	2	1961	60	60-64	3	1	3	6	2	4	3	1	1	1	1	2	2	2	2	6	1	1	1	3	1	3	2	2	2	0	1	0	0	0	1	1	1	1	1	1	1	1	1	1
591	1	165	70	25.71	＞25.0	2	1957	64	60-64	1	1	4	9	3	2	3	2		0	2	2	2	2	2	6	1	1	2	3	1	3和4	4	2	2	0	1	0	0	0	1	1	1	1	1	1	1	1	1	1
592	1	160	62	24.21	18.5-25.0	2	1954	67	65-69	3	1	3	6	2	4	3	2	1	1	1	2	2	2	2	6	1	1	1	3	1	3	5	1	6	0	1	0	0	0	1	1	1	1	1	1	1	1	1	1
593	1	160	62	24.21	18.5-25.0	2	1951	70	70-74	4	1	3	6	2	4	1	2	1	1	1	2	2	2	2	6	1	2	2	3	1	3	5	1	6	0	1	0	0	0	1	1	1	1	1	1	1	1	1	1
594	1	175	82	26.77	＞25.0	1	1950	71	70-74	4	1	3	6	2	4	3	2		0	2	2	2	2	2	6	1	1	2	3	1	3	5	1	3	1	1	0	0	0	1	1	1	1	1	1	1	1	1	1
595	1	160	70	27.34	＞25.0	2	1952	69	65-69	2	1	3	3	2	3	3	2	1and4	1	1	1	2	2	2	6	1	1	1	3	1	3	3	2	2	0	1	0	0	0	1	1	1	1	1	1	1	1	1	1
596	1	170	60	20.76	18.5-25.0	1	1950	71	70-74	3	1	3	3	2	4	3	2	4	1	2	1	1	2	2	6	1	1	1	3	4	3	1	3	2	0	1	0	0	0	1	1	1	1	1	1	1	1	1	1
597	1	165	56	20.56	18.5-25.0	2	1960	61	60-64	3	1	3	8	3	1	3	2	1	1	1	2	2	2	2	6	1	1	1	3	1	3	3	1	2	0	1	0	0	0	1	1	1	1	1	1	1	1	1	1
598	1	170	70	24.22	18.5-25.0	2	1950	71	70-74	4	1	3	6	2	4	3	1		0	2	2	2	2	2	6	1	1	3	3	1	3	4	1	2	0	1	0	0	0	1	1	1	1	1	1	1	1	1	1
599	1	170	70	24.22	18.5-25.0	1	1955	66	65-69	3	1	3	2	2	4	3	2		0	2	2	2	2	2	6	1	1	1	3	1	2	4	1	3	0	1	0	0	0	0	1	1	1	1	1	1	1	1	1
600	1	163	60	22.58	18.5-25.0	2	1956	65	65-69	3	1	3	1	2	4	3	2	1	1	1	2	2	2	2	6	1	1	1	3	1	2	4	1	3	0	1	0	0	0	0	1	1	1	1	1	1	1	1	1
601	1	163	60	22.58	18.5-25.0	2	1957	64	60-64	2	1	4	9	3	1	2	2	1	1	2	2	2	2	3	6	1	1	1	3	1	3	5	1	6	0	1	0	0	0	1	1	1	1	1	1	1	1	1	1
602	1	158	75	30.04	＞25.0	2	1959	62	60-64	2	1	3	6	3	3	2	3	1	1	1	2	2	2	2	6	1	1	1	3	1	4	3	2	1	0	1	0	0	0	1	1	1	1	1	1	1	1	1	1
603	1	165	69	25.34	＞25.0	2	1958	63	60-64	3	2			2	3	2	1	1and2	1	1	2	2	2	2	6	1	2	4	3	1	3	2	3	1	0	1	0	0	0	1	1	1	1	1	1	1	1	1	1
604	1	160	59	23.04	18.5-25.0	2	1950	71	70-74	2	1	3	1	2	4	2	2	1and4	1	1	1	2	2	2	6	1	1	4	1	1	3	4	2	6	0	1	0	0	0	1	1	1	1	1	1	1	1	1	1
605	1	168	67	23.73	18.5-25.0	1	1946	75	75-79	5	1	3	1	2	4	2	2	1	1	1	2	2	2	6	6	2	4	3	1	4	3	2	6	1	0	1	0	1	1	1	1	1	1	1	1	1	1	1	1
606	1	174	75	24.77	18.5-25.0	1	1956	65	65-69	1	1	3	5	3	5	2	2		0	2	2	2	2	2	6	1	2	4	3	1	3	3	2	6	1	1	0	0	0	1	1	1	1	1	1	1	1	1	1
607	1	165	70	25.71	＞25.0	2	1957	64	60-64	2	1	3	6	2	3	2	2		0	2	2	2	2	2	6	1	1	1	3	1	3	3	2	6	0	1	0	0	0	1	1	1	1	1	1	1	1	1	1
608	1	157	78	31.64	＞25.0	2	1955	66	65-69	5	1	3	6	2	4	2	2		0	2	2	2	2	2	6	1	1	4	3	1	3	5	1	6	0	1	0	0	0	1	1	1	1	1	1	1	1	1	1
609	1	173	80	26.72	＞25.0	1	1952	69	65-69	2	1	3	6	2	5	2	2		0	2	2	2	2	2	6	1	1	1	3	1	3	5	1	1	0	1	0	0	0	1	1	1	1	1	1	1	1	1	1
610	1	165	65	23.87	18.5-25.0	2	1962	69	65-69	2	1	3	6	2	4	2	2		0	2	2	2	2	2	6	1	2	4	3	1	3	5	1	6	0	1	0	0	0	1	1	1	1	1	1	1	1	1	1
611	1	168	70	24.8	18.5-25.0	2	1954	67	65-69	2	1	3	6	2	4	2	3		0	2	2	2	2	3	6	1	2	4	3	1	3	3	2	2	0	1	0	0	0	1	1	1	1	1	1	1	1	1	1
612	1	175	78	25.46	＞25.0	1	1958	63	60-64	5	1	3	6	2	6	2	3		0	2	2	2	2	2	6	1	1	1	3	1	3	4	2	2	0	1	0	0	0	1	1	1	1	1	1	1	1	1	1
613	1	160	65	25.39	＞25.0	2	1960	61	60-64	2	1	3	6	2	3	2	3		0	2	2	2	2	2	6	1	1	1	3	1	3	3	2	2	0	1	0	0	0	1	1	1	1	1	1	1	1	1	1
614	1	150	55	24.44	＞25.0	2	1960	61	60-64	3	1	3	6	2	3	2	3		0	2	2	2	2	2	6	1	2	4	3	1	3	4	2	3	0	1	0	0	0	1	1	1	1	1	1	1	1	1	1
615	1	184	80	23.62	18.5-25.0	1	1961	60	60-64	3	1	3	6	2	5	2	3	1	1	1	2	2	2	2	6	1	1	1	3	1	3	2	3	3	1	1	0	0	1	1	1	1	1	1	1	1	1	1	1
616	1	174	75	24.77	18.5-25.0	1	1956	65	65-69	3	1	2	6	3	1	2	3		0	2	2	2	2	3	6	1	1	4	3	1	3	3	2	6	0	1	0	0	0	1	1	1	1	1	1	1	1	1	1
617	1	163	70	26.34	＞25.0	2	1957	64	60-64	2	1	2	9	3	1	2	3	1	1	1	2	2	2	3	6	1	1	4	3	1	3	3	2	1	0	1	0	0	0	1	1	1	1	1	1	1	1	1	1
618	1	160	62	24.21	18.5-25.0	2	1956	65	65-69	2	1	3	6	2	3	2	3	1	1	1	2	2	2	2	6	1	2	4	3	1	3	2	3	1	0	1	0	0	0	1	1	1	1	1	1	1	1	1	1
619	1	165	69	25.34	＞25.0	1	1955	66	65-69	2	1	3	6	2	4	2	3	1	1	1	2	2	2	2	6	1	1	4	3	1	3	5	1	1	0	1	0	0	1	1	1	1	1	1	1	1	1	1	1
620	1	165	46	16.89	＜18.5	2	1957	64	60-64	3	1	3	6	2	3	2	3		0	2	2	2	2	2	6	1	2	4	3	1	3	2	2	2	0	1	0	0	0	1	1	1	1	1	1	1	1	1	1
621	1	158	72	28.84	＞25.0	2	1955	66	65-69	3	1	3	6	2	3	2	2		0	2	2	2	2	2	6	1	2	4	3	4	3	3	2	2	0	1	0	0	0	1	1	1	1	1	1	1	1	1	1
622	1	172	73	24.67	18.5-25.0	1	1953	68	65-69	4	1	3	6	2	3	2	2		0	2	2	2	2	3	6	1	1	1	3	1	3	3	2	1	1	1	0	0	0	1	1	1	1	1	1	1	1	1	1
623	1	167	61	21.87	18.5-25.0	2	1953	68	65-69	4	1	3	6	2	3	2	2		0	2	2	2	2	2	6	1	2	4	3	1	3	5	1	6	0	1	0	0	0	1	1	1	1	1	1	1	1	1	1
624	1	156	54	22.18	18.5-25.0	2	1959	62	60-64	2	1	3	6	2	3	2	3		0	2	2	2	2	2	6	1	1	1	3	1	3	3	2	1	0	1	0	0	0	1	1	1	1	1	1	1	1	1	1
625	1	170	70	24.22	18.5-25.0	2	1950	71	70-74	2	2	3	6	2	4	2	3	1	1	1	2	2	2	2	6	1	1	4	3	1	3	3	2	1	0	1	0	0	0	1	1	1	1	1	1	1	1	1	1
626	1	162	60	22.86	18.5-25.0	2	1960	61	60-64	3	1	3	6	2	3	2	2		0	2	2	2	2	2	6	1	1	1	3	1	3	5	1	1	0	1	0	0	0	1	1	1	1	1	1	1	1	1	1
627	1	170	60	20.76	18.5-25.0	1	1959	62	60-64	5	1	3	6	2	4	2	2		0	2	2	2	2	2	6	1	2	4	3	1	3	5	1	6	0	1	0	0	0	1	1	1	1	1	1	1	1	1	1
628	1	176	76	24.53	18.5-25.0	1	1956	65	65-69	5	1	3	6	2	5	2	2		0	2	2	2	2	2	6	1	1	1	3	1	3	3	2	6	1	1	0	0	1	1	1	1	1	1	1	1	1	1	1
629	1	162	56	21.33	18.5-25.0	2	1958	63	60-64	3	1	3	6	2	4	2	2	2	1	2	2	2	2	2	6	1	1	1	3	1	3	3	2	2	0	1	0	0	0	1	1	1	1	1	1	1	1	1	1
630	1	174	73	24.11	18.5-25.0	1	1946	75	75-79	3	1	3	6	3	4	2	3	1	1	1	2	2	2	2	6	1	1	1	3	1	3	5	1	6	0	1	0	0	0	1	1	1	1	1	1	1	1	1	1
631	1	164	78	29	＞25.0	2	1949	72	70-74	3	1	3	6	2	4	2	3	1	1	1	2	2	2	2	6	1	1	1	3	1	3	4	2	1	0	1	0	0	0	1	1	1	1	1	1	1	1	1	1
632	1	167	78	27.96	＞25.0	1	1956	65	65-69	1	1	3	6	2	3	2	2	1	1	1	2	2	2	2	6	1	1	1	3	1	3	5	1	1	0	1	0	0	1	1	1	1	1	1	1	1	1	1	1
633	1	162	58	22.1	18.5-25.0	2	1959	62	60-64	2	1	3	6	2	3	2	2	4	1	2	1	2	2	2	6	1	1	1	3	1	3	3	2	1	0	1	0	0	0	1	1	1	1	1	1	1	1	1	1
634	1	165	75	27.54	＞25.0	1	1949	72	70-74	4	1	3	6	2	5	2	2	1and4	1	1	1	2	2	2	6	1	1	1	3	1	3	5	2	6	0	1	0	0	0	1	1	1	1	1	1	1	1	1	1
635	1	155	53	22.06	18.5-25.0	2	1951	70	70-74	2	1	3	6	2	4	2	2	1and2and4and7	1	1	1	1	2	2	6	1	1	1	3	1	3	3	2	1	0	1	0	0	0	1	1	1	1	1	1	1	1	1	1
636	1	172	65	21.97	18.5-25.0	1	1960	61	60-64	2	1	3	6	2	4	2	2		0	2	2	2	2	2	6	1	1	4	3	1	3	2	3	1	1	1	0	0	0	1	1	1	1	1	1	1	1	1	1
637	1	158	51	20.42	18.5-25.0	2	1960	61	60-64	2	1	3	6	2	3	2	2	4	1	2	1	2	2	2	6	1	1	2	3	1	3	4	2	1	0	1	0	0	0	1	1	1	1	1	1	1	1	1	1
638	1	160	60	23.43	18.5-25.0	2	1955	66	65-69	3	1	3	6	2	3	2	3		0	2	2	2	2	2	6	1	1	3	3	1	4	5	2	1	0	1	0	0	0	1	1	1	1	1	1	1	1	1	1
639	1	160	60	23.43	18.5-25.0	2	1961	60	60-64	3	1	3	6	2	3	2	2	1and2and3and4and7	1	1	1	1	2	2	6	1	1	2	3	1	3	4	2	2	0	1	0	0	0	1	1	1	1	1	1	1	1	1	1
640	1	172	60	20.76	18.5-25.0	1	1960	61	60-64	3	1	3	6	2	4	2	2		0	2	2	2	2	2	6	1	1	1	3	1	3	5	1	6	0	1	0	0	0	1	1	1	1	1	1	1	1	1	1
641	1	170	82.5	28.5467	＞25.0	1	1958	63	60-64	5	1	3	6	3	5	2	2	1	1	1	2	2	2	2	6	2	1	4	3	1	3	2	3	3	0	1	0	0	0	1	1	1	1	1	1	1	1	1	1
642	1	160	53	20.7031	18.5-25.0	2	1960	61	60-64	3	1	3	6	3	4	2	2		0	2	2	2	2	2	6	1	2	4	3	1	2	5	1	6	0	1	0	0	0	1	1	1	1	1	1	1	1	1	1
643	1	168	72	25.5102	＞25.0	2	1959	62	60-64	2	1	3	6	2	3	2	2	1	1	1	2	2	2	2	6	1	1	1	3	1	5	4	2	1	0	1	0	0	0	1	1	1	1	1	1	1	1	1	1
644	1	173	85	28.4005	＞25.0	1	1960	61	60-64	3	1	3	6	2	4	2	2	1	1	1	2	2	2	3	6	1	1	2	3	1	3和4	4	2	1	0	1	0	0	0	1	1	1	1	1	1	1	1	1	1
645	1	160	56	21.875	18.5-25.0	2	1960	61	60-64	3	1	3	6	2	3	2	1		0	2	2	2	2	2	6	1	1	1	3	1	3	5	1	6	0	1	0	0	0	1	1	1	1	1	1	1	1	1	1
646	1	164	50	18.5901	18.5-25.0	1	1957	64	60-64	2	2	3	6	2	3	3	1	12	1	2	2	2	2	2	6	1	1	1	3	1	3	5	1	6	0	1	0	0	0	1	1	1	1	1	1	1	1	1	1
647	1	170	60	20.7612	18.5-25.0	1	1958	63	60-64	2	1	3	6	2	4	3	2		0	2	2	2	2	2	6	1	1	4	3	1	3	3	2	1	0	1	0	0	0	1	1	1	1	1	1	1	1	1	1
648	1	173	60	20.0474	18.5-25.0	1	1960	61	60-64	2	2	3	6	2	4	3	2		0	2	2	2	2	2	6	1	1	1	3	3	4	2	1	1	1	0	0	1	1	1	1	1	1	1	1	1	1	1	1
649	1	170	80	27.6817	＞25.0	1	1960	61	60-64	3	1	3	6	2	4	3	2	1and2and4	1	1	1	2	2	2	6	1	1	4	3	1	3	3	2	6	0	1	0	0	0	1	1	1	1	1	1	1	1	1	1
650	1	158	58	23.2335	18.5-25.0	2	1958	63	60-64	3	1	3	6	2	5	3	2		0	2	2	2	2	2	6	1	1	4	3	1	3	5	1	2	0	1	0	0	0	1	1	1	1	1	1	1	1	1	1
651	1	170	60	20.7612	18.5-25.0	1	1955	66	65-69	2	1	3	6	2	3	3	2	1	1	1	2	2	2	2	6	1	1	1	3	1	3	3	3	1	1	1	0	0	1	1	1	1	1	1	1	1	1	1	1
652	1	175	85	27.7551	＞25.0	1	1955	66	65-69	2	1	3	6	2	4	3	2	1	1	1	2	2	2	2	6	1	2	4	3	1	3	4	1	6	0	1	0	0	1	1	1	1	1	1	1	1	1	1	1
653	1	170	55	19.0311	18.5-25.0	1	1951	70	70-74	3	1	3	6	2	4	3	1	1	1	2	2	1	2	2	6	1	1	1	3	1	3	2	3	1	0	1	0	0	0	1	1	1	1	1	1	1	1	1	1
654	1	157	57.5	23.3275	18.5-25.0	1	1960	61	60-64	2	2	3	6	2	3	2	3	12	1	2	2	2	2	2	6	1	1	1	3	1	3	2	3	1	0	1	0	0	0	1	1	1	1	1	1	1	1	1	1
655	1	169	72	25.2092	＞25.0	1	1961	60	60-64	5	1	3	1	2	5	2	2	2	1	2	2	2	2	3	6	1	1	1	3	1	3	3	2	2	0	1	0	0	0	1	1	1	1	1	1	1	1	1	1
656	1	170	75	25.9516	＞25.0	1	1952	69	65-69	5	1	3	6	2	4	3	2	1	1	2	2	2	2	2	6	1	1	1	3	1	3	3	2	1	1	1	0	0	1	1	1	1	1	1	1	1	1	1	1
657	1	170	60	20.7612	18.5-25.0	2	1958	63	60-64	4	1	3	6	2	4	2	2		0	2	2	2	2	2	6	1	1	1	3	1	3	3	1	6	0	1	0	0	0	1	1	1	1	1	1	1	1	1	1
658	1	170	60	20.7612	18.5-25.0	1	1960	61	60-64	4	1	3	6	2	5	2	2	4	1	2	1	2	2	2	6	1	1	2	3	1	3	3	2	2	0	1	0	0	0	1	1	1	1	1	1	1	1	1	1
659	1	175	60	19.5918	18.5-25.0	1	1960	61	60-64	3	1	3	6	2	4	3	2	4	1	2	1	2	2	2	6	1	1	1	3	1	3	5	1	1	0	1	0	0	0	1	1	1	1	1	1	1	1	1	1
660	1	166	74	26.8544	＞25.0	2	1956	65	65-69	2	1	3	6	2	3	2	2	1	1	1	2	2	2	2	6	1	1	1	3	1	3	3	2	6	0	1	0	0	0	1	1	1	1	1	1	1	1	1	1
661	1	177	90	28.7274	＞25.0	1	1955	66	65-69	2	1	3	6	2	5	2	2	1	1	1	2	2	2	2	6	1	1	1	3	1	3	5	1	6	1	1	0	0	1	1	1	1	1	1	1	1	1	1	1
662	1	160	65	25.3906	＞25.0	2	1958	63	60-64	4	1	3	6	2	4	3	2	1	1	1	2	2	2	2	6	1	1	3	3	1	3	4	2	2	0	1	0	0	0	1	1	1	1	1	1	1	1	1	1
663	1	180	72.5	22.3765	18.5-25.0	1	1959	62	60-64	3	1	3	6	2	5	2	2	4	1	2	1	2	2	1	6	1	1	2	3	1	3	3	2	1	0	1	0	0	0	1	1	1	1	1	1	1	1	1	1
664	1	164	77	28.6288	＞25.0	2	1951	70	70-74	2	1	3	6	2	4	3	4		0	2	2	2	2	2	6	1	1	2	3	1	3	5	1	2	0	1	0	0	0	1	1	1	1	1	1	3	1	1	3
665	1	170	70	24.2215	18.5-25.0	1	1950	71	70-74	4	1	3	6	2	4	3	2		0	2	2	2	2	2	6	1	1	1	3	1	3	5	1	6	0	1	0	0	1	1	1	1	1	1	1	1	1	1	1
666	1	160	60	23.4375	18.5-25.0	1	1961	60	60-64	2	1	3	6	3	3	2	2		0	2	2	2	2	3	6	1	1	1	3	1	3	5	1	6	0	1	0	0	0	1	1	1	1	1	1	1	1	1	1
667	1	158	67	26.8386	＞25.0	2	1955	66	65-69	1	1	3	8	2	1	2	2	1and2and4and7	1	1	1	1	2	2	6	1	1	4	1	1	3	3	2	6	0	1	0	0	0	1	1	1	1	1	1	1	1	1	1
668	1	175	79.5	25.9592	＞25.0	1	1959	62	60-64	3	1	3	6	2	4	2	2		0	2	2	2	2	2	6	1	1	1	3	1	3	2	3	1	0	1	0	0	1	1	1	1	1	1	1	1	1	1	1
669	1	170	77.5	26.8166	＞25.0	1	1959	62	60-64	2	1	3	6	2	3	2	1		0	2	2	2	2	2	6	1	1	2	3	1	4	3	2	6	0	1	0	0	1	1	1	1	1	1	1	1	1	1	1
670	1	180	80	24.6914	18.5-25.0	1	1951	70	70-74	3	1	3	1	2	5	2	2	1	1	1	2	2	2	2	6	1	1	1	3	1	3	3	2	6	0	1	0	0	0	1	1	1	1	1	1	1	1	1	1
671	1	165	60	22.0386	18.5-25.0	2	1949	72	70-74	3	1	3	6	2	4	2	2		0	2	2	2	2	2	6	1	1	2	3	1	3	5	1	6	0	1	0	0	0	1	1	1	1	1	1	1	1	1	1
672	1	153	63	26.9127	＞25.0	2	1956	65	65-69	1	1	4	9	4	1	2	3	1and4	1	2	2	2	2	2	6	1	1	2	3	1	3	3	2	2	0	1	0	0	0	1	1	1	1	1	1	1	1	1	1
673	1	174	70	23.1206	18.5-25.0	1	1953	68	65-69	3	1	3	6	2	5	2	2	4	1	2	1	2	2	2	6	1	1	1	3	1	3	4	2	2	0	1	0	0	0	1	1	1	1	1	1	1	1	1	1
674	1	160	51	19.9219	18.5-25.0	2	1957	64	60-64	3	1	3	3	2	4	2	2		0	2	2	2	2	2	6	1	1	1	3	1	3	4	2	6	0	1	0	0	0	1	1	1	1	1	1	1	1	1	1
675	1	175	57	18.6122	18.5-25.0	1	1962	60	60-64	2	1	4	8	3	1	2	2	5	1	2	2	2	2	2	6	1	1	1	3	1	3	4	2	1	1	1	0	0	1	1	1	1	1	1	1	1	1	1	1
676	1	165	72	26.4463	＞25.0	2	1962	60	60-64	2	1	4	8	3	1	1	1	4	1	2	1	2	2	2	6	1	1	1	3	1	3	4	2	1	0	1	0	0	0	1	1	1	1	1	1	1	1	1	1
677	1	160	65	25.3906	＞25.0	1	1957	64	60-64	3	1	3	1	2	5	3	2	1	1	1	2	2	2	2	6	1	1	2	1	1	2	4	1	3	0	1	0	0	1	0	0	1	1	1	1	1	1	1	1
678	1	158	55	22.0317	18.5-25.0	2	1959	62	60-64	3	1	3	3	2	4	3	2		0	2	2	2	2	2	6	1	1	4	3	1	2	4	1	3	0	0	0	0	0	1	0	1	1	1	1	1	1	1	1
679	1	165	85	31.2213	＞25.0	2	1959	62	60-64	3	1	3	2	2	4	3	2	2	1	2	2	2	2	2	6	1	1	1	3	1	2	2	1	3	0	1	0	0	0	1	0	1	1	1	1	1	1	1	1
680	1	163	72	27.0993	＞25.0	2	1955	66	65-69	2	2	3	2	2	3	3	3	1and4	1	1	1	2	2	2	6	2	1	4	2	1	2	2	1	2	0	1	0	0	0	0	0	1	1	1	1	1	1	1	1
681	1	169	55	19.257	18.5-25.0	1	1951	70	70-74	5	1	3	2	2	5	3	2		0	2	2	2	2	2	6	1	1	1	2	1	2	2	1	3	0	1	0	0	0	0	0	1	1	1	1	1	1	1	1
682	1	170	79	27.3356	＞25.0	2	1958	63	60-64	2	1	3	2	2	3	3	2	1	1	1	2	2	2	3	6	1	1	1	3	1	2	2	1	3	0	1	0	0	0	0	1	1	1	1	1	1	1	1	1
683	1	160	65	25.3906	＞25.0	2	1952	69	65-69	2	1	3	4	3	3	1	2	4	1	2	2	2	2	3	6	1	1	1	2	1	2	2	1	3	0	0	0	0	0	1	0	1	1	1	1	1	1	1	1
684	1	174	85	28.075	＞25.0	1	1951	70	70-74	3	1	3	3	3	5	1	2	1and2and4	1	1	1	2	2	3	6	1	1	1	2	1	2	2	1	3	0	1	0	0	0	1	0	1	1	1	1	1	1	1	1
685	1	161	63	24.3046	18.5-25.0	2	1953	68	65-69	2	1	3	2	2	4	3	2	1and4	1	1	1	2	2	4	6	1	1	1	2	1	2	3	1	3	0	0	0	0	0	0	0	1	1	1	1	1	1	1	1
686	1	160	58	22.6562	18.5-25.0	2	1951	70	70-74	2	2	3	6	2	3	3	1	7	1	2	2	2	2	2	6	1	1	3	3	1	3	5	1	1	0	0	0	0	0	1	1	1	1	1	1	1	1	1	1
687	1	156	50	20.5457	18.5-25.0	2	1956	65	65-69	3	2	3	6	2	3	3	1		0	2	2	2	2	3	6	1	1	2	3	1	3	4	2	1	0	1	0	0	0	1	1	1	1	1	1	1	1	1	1
688	1	156	50	20.5457	18.5-25.0	2	1956	65	65-69	3	2	3	3	2	4	3	3		0	2	2	2	2	2	6	2	1	3	1	3	3	4	2	1	0	1	0	0	0	1	1	1	1	1	1	1	1	1	1
689	1	162	73	27.8159	＞25.0	2	1959	62	60-64	1	2	4	8	2	1	3	3	1	1	1	2	2	2	3	6	2	2	1	3	1	3	5	1	6	0	1	0	0	0	1	1	1	1	1	1	1	1	1	1
690	1	183	84	25.0829	＞25.0	1	1959	62	60-64	3	2	3	3	2	4	3	2	4	1	2	1	2	2	2	6	2	1	4	3	1	3	5	1	6	0	1	0	0	1	1	1	1	1	1	1	1	1	1	1
691	1	155	50	20.8117	18.5-25.0	2	1958	63	60-64	2	1	3	3	2	3	3	1	1	1	1	2	2	2	2	6	2	1	2	3	1	3	5	1	2	0	1	0	0	0	1	1	1	1	1	1	1	1	1	1
692	1	163	65	24.4646	18.5-25.0	2	1949	72	70-74	3	1	3	3	2	4	3	2	1	1	1	2	2	2	2	6	1	1	1	3	1	3	4	2	1	0	1	0	0	0	1	1	1	1	1	1	1	1	1	1
693	1	169	85	29.7609	＞25.0	2	1954	67	65-69	2	2	3	3	2	4	3	1		0	2	2	2	2	2	6	2	1	1	3	1	2	3	2	6	0	0	0	0	0	1	1	1	1	1	1	1	1	1	1
694	1	155	62	25.8065	＞25.0	2	1957	64	60-64	2	1	3	6	2	3	3	2		0	2	2	2	2	2	6	1	1	1	3	1	3	5	2	6	0	1	0	0	0	1	1	1	1	1	1	1	1	1	1
695	1	162	80	30.4832	＞25.0	2	1955	66	65-69	3	1	3	6	2	4	3	2		0	2	2	2	2	2	6	1	1	1	3	1	3	3	2	2	0	1	0	0	0	1	1	1	1	1	1	1	1	1	1
696	1	163	80	30.1103	＞25.0	2	1952	69	65-69	2	2	3	6	2	3	3	1		0	2	2	2	2	2	6	1	1	1	3	1	3	5	2	6	0	1	0	0	0	1	1	1	1	1	1	1	1	1	1
697	1	175	80	26.1224	＞25.0	1	1954	67	65-69	4	1	3	2	2	5	3	2	1	1	1	2	2	2	2	6	1	1	1	3	1	2	3	1	3	1	1	0	0	1	1	0	1	1	1	1	1	1	1	1
698	1	173	69	23.0546	18.5-25.0	1	1946	75	75-79	3	1	3	9	2	4	3	2		0	2	2	2	2	2	6	1	1	4	3	1	3	5	1	6	0	1	0	0	0	1	1	1	1	1	1	1	1	1	1
699	1	167	75	26.8923	＞25.0	1	1954	67	65-69	1	2	3	6	3	4	1	1		0	2	2	2	2	3	6	1	1	1	3	1	4	3	2	6	1	1	0	0	1	1	1	1	1	1	1	1	1	1	1
700	1	165	74	27.1809	＞25.0	2	1947	74	70-74	3	1	3	6	2	4	3	2	1	1	2	2	2	2	2	6	1	1	2	3	1	3	3	2	6	0	1	0	0	0	1	1	1	1	1	1	1	1	1	1
701	1	156	50	20.5457	18.5-25.0	2	1958	63	60-64	3	1	3	6	3	4	3	2	4	1	2	1	2	2	2	6	1	1	1	3	1	3	3	2	6	0	1	0	0	0	1	1	1	1	1	1	1	1	1	1
702	1	175	67.5	22.0408	18.5-25.0	1	1957	64	60-64	3	2	3	6	2	4	3	1	1	1	1	2	2	2	2	6	1	2	4	2	1	2	3	2	6	1	1	0	0	0	1	1	1	1	1	1	1	1	1	1
703	1	179	72	22.4712	18.5-25.0	1	1957	64	60-64	2	1	3	6	2	4	3	2	1	1	1	2	2	2	2	6	1	2	4	3	1	3	3	2	2	0	1	0	0	0	1	1	1	1	1	1	1	1	1	1
704	1	176	68	21.9525	18.5-25.0	1	1956	65	65-69	3	1	3	6	2	4	3	2		0	2	2	2	2	2	6	1	1	1	3	1	4	3	2	6	1	1	0	0	1	1	1	1	1	1	1	1	1	1	1
705	1	174	90	29.7265	＞25.0	1	1957	64	60-64	2	1	3	6	2	4	3	2		0	2	2	2	2	3	6	1	1	2	3	1	3	3	2	6	1	1	0	0	0	1	1	1	1	1	1	1	1	1	1
706	1	163	62	23.3355	18.5-25.0	2	1956	65	65-69	3	1	3	6	2	3	3	2	1	1	1	2	2	2	2	6	1	1	2	3	1	3	3	2	6	0	1	0	0	0	1	1	1	1	1	1	1	1	1	1
707	1	157	65	26.3702	＞25.0	2	1954	67	65-69	2	1	3	6	2	3	3	2	1and7	1	1	2	2	2	2	6	1	1	2	3	1	3	3	2	6	0	1	0	0	0	1	1	1	1	1	1	1	1	1	1
708	1	172	74	25.0135	＞25.0	2	1950	71	70-74	2	2	3	6	3	4	3	1	1	1	1	2	2	2	2	6	1	1	1	3	1	3和4	2	2	6	0	1	0	0	0	1	1	1	1	1	1	1	1	1	1
709	1	171	70	23.939	18.5-25.0	1	1958	63	60-64	2	1	3	6	2	4	3	2		0	2	2	2	2	3	6	2	2	2	3	1	4	4	2	2	0	1	0	0	1	1	1	1	1	1	1	1	1	1	1
710	1	169	75	26.2596	＞25.0	2	1957	64	60-64	2	1	3	6	2	3	3	2		0	2	2	2	2	2	6	1	1	1	3	1	3	3	2	6	0	1	0	0	0	1	1	1	1	1	1	1	1	1	1
711	1	156	50	20.5457	18.5-25.0	2	1954	67	65-69	5	2	3	6	2	4	3	1		0	2	2	2	2	3	6	1	2	4	3	1	2	5	1	6	0	1	0	0	0	1	1	1	1	1	1	1	1	1	1
712	1	172	75	25.3515	＞25.0	2	1949	72	70-74	2	1	3	6	2	4	3	2	1and4and7	1	1	1	1	2	2	6	1	1	2	3	1	3	3	2	6	0	1	0	0	0	1	1	1	1	1	1	1	1	1	1
713	1	160	61	23.8281	18.5-25.0	2	1949	72	70-74	1	2	4	9	3	1	1	1		0	2	2	2	2	3	6	1	2	2	3	1	3	3	2	6	0	1	0	0	0	1	1	1	1	1	1	1	1	1	1
714	1	162	65	24.7676	18.5-25.0	2	1958	63	60-64	3	1	3	6	2	3	3	2		0	2	2	2	2	3	6	1	2	3	3	1	3	4	2	1	0	1	0	0	0	1	1	1	1	1	1	1	1	1	1
715	1	150	50	22.2222	18.5-25.0	2	1961	60	60-64	3	1	3	6	2	4	3	2		0	2	2	2	2	2	6	1	1	1	3	1	3	3	2	6	0	1	0	0	0	1	1	1	1	1	1	1	1	1	1
716	1	165	68	24.977	18.5-25.0	2	1953	68	65-69	3	2	3	6	2	3	3	1		0	2	2	2	2	2	6	1	1	1	3	1	4	3	2	6	0	1	0	0	0	1	1	1	1	1	1	1	1	1	1
717	1	163	70	26.3465	＞25.0	2	1960	61	60-64	2	1	3	6	2	3	3	2		0	2	2	2	2	2	6	1	1	1	3	1	3	2	3	6	0	1	0	0	0	1	1	1	1	1	1	1	1	1	1
718	1	173	63	21.0498	18.5-25.0	1	1959	62	60-64	2	1	3	6	2	4	3	2	1	1	1	2	2	2	2	6	1	2	2	3	1	3	3	2	2	1	1	0	0	1	1	1	1	1	1	1	1	1	1	1
719	1	170	80	27.6817	＞25.0	1	1949	72	70-74	1	1	3	6	3	4	3	2		0	2	2	2	2	2	6	1	1	1	3	1	3	3	2	6	0	1	0	0	0	1	1	1	1	1	1	1	1	1	1
720	1	162	70	26.6728	＞25.0	2	1950	71	70-74	2	1	3	6	3	3	3	2	1	1	1	2	2	2	2	6	2	1	1	3	1	3	3	2	6	0	1	0	0	0	1	1	1	1	1	1	1	1	1	1
721	1	170	75	25.9516	＞25.0	2	1952	69	65-69	3	2	3	6	3	3	3	1	1and4and7	1	1	1	1	2	2	6	1	1	1	3	1	3	3	2	2	0	1	0	0	0	1	1	1	1	1	1	1	1	1	1
722	1	162	78	29.7211	＞25.0	1	1957	64	60-64	3	1	3	6	3	4	1	2		0	2	2	2	2	2	6	1	1	3	3	1	3	3	2	2	0	1	0	0	0	1	1	1	1	1	1	1	1	1	1
723	1	173	70	23.3887	18.5-25.0	1	1955	66	65-69	2	2	3	6	2	4	3	1	1and4and7	1	1	1	1	2	3	6	1	2	3	3	1	3	3	2	6	1	1	0	0	0	1	1	1	1	1	1	1	1	1	1
724	1	175	70	22.8571	18.5-25.0	1	1956	65	65-69	3	1	3	6	2	4	3	2	4	1	2	1	2	2	2	6	1	1	2	3	1	3	4	2	1	1	1	0	0	0	1	1	1	1	1	1	1	1	1	1
725	1	165	75	27.5482	＞25.0	1	1952	69	65-69	2	1	3	6	2	4	3	2	1and2and4and7	1	1	2	1	2	2	6	1	1	2	3	1	3	3	2	6	0	1	0	0	0	1	1	1	1	1	1	1	1	1	1
726	1	167	80	28.6851	＞25.0	2	1949	72	70-74	1	1	3	6	3	3	3	2	4	1	1	1	2	2	3	6	1	2	2	3	1	3	3	2	2	0	1	0	0	0	1	1	1	1	1	1	1	1	1	1
727	1	168	60	21.2585	18.5-25.0	1	1960	61	60-64	2	1	3	6	2	4	3	3		0	2	2	2	2	2	6	1	1	1	3	1	3	3	2	3	1	1	0	0	1	1	1	1	1	1	1	1	1	1	1
729	1	162	64	24.3865	18.5-25.0	2	1960	61	60-64	2	2	3	6	2	3	3	1		0	2	2	2	2	2	6	1	1	1	3	1	3	4	2	1	0	1	0	0	0	1	1	1	1	1	1	1	1	1	1
730	1	156	50	20.5457	18.5-25.0	2	1950	71	70-74	2	1	3	6	2	3	3	2	1	1	1	2	2	2	2	6	1	1	2	3	1	3	2	3	1	0	1	0	0	0	1	1	1	1	1	1	1	1	1	1
731	1	162	58	22.1003	18.5-25.0	2	1954	67	65-69	2	2	3	6	2	4	3	1		0	2	2	2	2	2	6	1	1	1	3	1	3	2	2	6	0	1	0	0	0	1	1	1	1	1	1	1	1	1	1
732	1	167	56	20.0796	18.5-25.0	2	1956	65	65-69	3	1	3	6	2	3	3	2	4	1	2	1	2	2	2	6	1	1	2	3	1	3	3	2	6	0	1	0	0	0	1	1	1	1	1	1	1	1	1	1
733	1	168	65	23.03	18.5-25.0	2	1947	74	70-74	2	1	3	6	2	4	3	2	4	1	2	1	2	2	2	6	1	1	1	3	1	3	2	3	1	0	1	0	0	0	1	1	1	1	1	1	1	1	1	1
734	1	150	55	24.4444	18.5-25.0	1	1947	74	70-74	3	1	3	6	2	4	3	2	1and2and4	1	1	1	2	2	2	6	1	2	2	3	1	3	3	2	6	0	1	0	0	0	1	1	1	1	1	1	1	1	1	1
735	1	166	72	26.1286	＞25.0	2	1955	66	65-69	2	1	3	6	2	3	3	2	1	1	1	2	2	2	2	6	1	1	2	3	1	3	3	2	6	0	1	0	0	0	1	1	1	1	1	1	1	1	1	1
736	1	160	68	26.5625	＞25.0	2	1956	65	65-69	4	2	3	6	2	3	3	3		0	2	2	2	2	2	6	1	1	1	3	1	3	3	2	2	0	1	0	0	0	1	1	1	1	1	1	1	1	1	1
737	1	141	45	22.6347	18.5-25.0	2	1948	73	70-74	1	1	4	9	4	1	3	3		0	2	2	2	2	2	6	1	1	1	3	1	3	2	3	1	0	1	0	0	0	1	1	1	1	1	1	1	1	1	1
738	1	178	77.5	24.4603	18.5-25.0	1	1961	60	60-64	3	1	3	6	2	4	1	2		0	2	2	2	2	2	6	1	1	1	3	1	3	3	1	6	0	1	0	0	0	1	1	1	1	1	1	1	1	1	1
739	1	168	65	23.03	18.5-25.0	2	1951	70	70-74	3	2	3	6	2	3	1	1		0	2	2	2	2	2	6	1	1	1	3	1	3	3	2	1	0	0	0	0	0	0	1	1	1	1	1	1	1	1	1
740	1	182	62.5	18.8685	18.5-25.0	1	1958	63	60-64	2	2	3	6	2	3	3	1		0	2	2	2	2	3	6	1	1	3	3	1	3	3	3	6	1	1	0	0	1	1	1	1	1	1	1	1	1	1	1
741	1	158	62.5	25.0361	＞25.0	2	1953	68	65-69	3	1	3	6	2	4	3	2	1and12	1	1	2	2	2	2	6	1	1	1	3	1	3	3	2	6	0	1	0	0	0	1	1	1	1	1	1	1	1	1	1
742	1	175	65	21.2245	18.5-25.0	1	1960	61	60-64	3	2	3	6	2	4	3	1	4	1	2	1	2	2	2	6	1	1	1	3	1	3和4	3	2	6	1	1	0	0	1	1	1	1	1	1	1	1	1	1	1
743	1	155	55	22.8928	18.5-25.0	2	1959	62	60-64	3	1	3	6	2	4	1	2	1and4and7	1	1	1	2	2	2	6	1	1	2	2	1	3	3	2	1	0	1	0	0	0	1	1	1	1	1	1	1	1	1	1
744	1	175	80	26.1224	＞25.0	1	1957	64	60-64	2	1	3	6	2	3	3	2		0	2	2	2	2	2	6	1	1	1	3	1	3	3	2	1	0	1	0	0	0	1	1	1	1	1	1	1	1	1	1
745	1	160	62	24.2188	18.5-25.0	2	1960	61	60-64	3	1	3	9	2	3	3	2	4	1	2	1	2	2	2	6	1	1	1	3	1	3	3	2	1	0	1	0	0	0	1	1	1	1	1	1	1	1	1	1
746	1	155	65	27.0552	＞25.0	2	1944	77	75-79	2	2	3	4	3	4	3	1	1and2and4and7	1	1	1	1	2	2	6	1	1	1	3	1	3	3	2	1	0	1	0	0	0	1	1	1	1	1	1	1	1	1	1
747	1	165	47	17.2635	＜18.5	2	1949	72	70-74	2	1	3	6	2	3	3	2		0	2	2	2	2	2	6	1	1	4	3	1	3	3	2	1	0	1	0	0	0	1	1	1	1	1	1	1	1	1	1
748	1	176	74	23.8895	18.5-25.0	1	1953	68	65-69	5	1	3	2	2	5	2	2	2	1	2	2	1	2	2	6	1	1	1	3	1	3	3	2	1	0	1	0	0	0	1	1	1	1	1	1	1	1	1	1
749	1	160	52.5	20.5078	18.5-25.0	2	1951	70	70-74	4	1	3	3	2	4	2	2	1and2	1	1	2	2	2	3	6	1	1	1	3	1	3	3	2	2	0	1	1	1	0	1	1	1	1	1	1	1	1	1	1
750	1	170	56	19.3772	18.5-25.0	2	1952	69	65-69	2	1	3	9	2	4	3	2	1	1	2	2	2	2	2	6	1	1	1	3	1	3	5	1	6	0	1	0	0	0	1	1	1	1	1	1	1	1	1	1
752	1	176	85	27.4406	＞25.0	1	1953	68	65-69	2	1	3	6	2	4	3	2		0	2	2	2	2	2	6	1	1	1	3	1	3	3	2	6	0	1	0	0	0	1	1	1	1	1	1	1	1	1	1
753	1	160	48.5	18.9453	18.5-25.0	2	1950	71	70-74	2	2	3	3	2	4	3	1		0	2	2	2	2	3	6	2	1	4	3	1	2	3	1	2	0	1	0	0	0	1	1	1	1	1	1	1	1	1	1
754	1	153	54	23.0681	18.5-25.0	2	1958	63	60-64	2	1	3	6	2	3	1	2	4	1	2	1	2	2	2	6	1	1	1	3	1	3	3	2	2	0	1	0	0	0	1	1	1	1	1	1	1	1	1	1
755	1	170	70	24.2215	18.5-25.0	1	1955	66	65-69	2	1	3	6	2	4	1	2	4	1	2	1	2	2	3	6	1	1	2	3	1	4	5	1	1	0	1	0	0	0	1	1	1	1	1	1	1	1	1	1
756	1	165	57.5	21.1203	18.5-25.0	1	1955	66	65-69	1	2	3	6	1	3	3	1		0	2	2	2	2	2	6	1	1	2	3	4	1	5	2	2	0	1	0	0	0	1	1	1	1	1	1	1	1	1	1
757	1	170	90	31.1419	＞25.0	2	1961	60	60-64	2	2	3	2	2	4	1	1	1and4	1	1	1	1	2	3	6	1	1	2	1	1	3	3	2	2	0	1	0	0	0	1	1	1	1	1	1	1	1	1	1
758	1	160	55	21.4844	18.5-25.0	1	1959	62	60-64	2	1	3	6	2	3	3	2		0	2	2	2	2	2	6	1	1	1	3	1	3	5	1	6	1	1	0	0	1	1	1	1	1	1	1	1	1	1	1
759	1	155	55	22.8928	18.5-25.0	2	1962	60	60-64	2	1	3	6	2	3	3	2		0	2	2	2	2	2	6	1	1	1	3	1	3	5	1	6	0	1	0	0	0	1	1	1	1	1	1	1	1	1	1
760	1	150	65	28.8889	＞25.0	2	1949	72	70-74	2	2	3	6	1	3	2	1	12	1	2	2	2	2	3	6	1	1	3	3	1	4	3	2	2	0	1	0	0	0	1	1	1	1	1	1	1	1	1	1
761	1	164	67	24.9108	18.5-25.0	2	1953	68	65-69	3	1	3	2	2	5	3	2	1and4	1	1	1	2	2	2	6	1	1	1	1	1	2	2	1	3	0	1	0	0	0	0	0	1	1	1	1	1	1	1	1
762	1	158	69	27.6398	＞25.0	2	1955	66	65-69	2	2	3	6	2	3	1	1	4	1	2	1	2	2	3	6	1	1	2	3	1	3	4	2	2	0	1	0	0	0	1	1	1	1	1	1	1	1	1	1
763	1	172	60	20.2812	18.5-25.0	1	1960	61	60-64	3	1	3	6	2	4	3	2		0	2	2	2	2	2	6	2	1	2	3	1	3	4	2	1	1	1	0	0	0	1	1	1	1	1	1	1	1	1	1
764	1	145	55	26.1593	＞25.0	2	1954	67	65-69	2	1	3	6	2	3	3	2	4	1	2	1	2	2	2	6	1	1	1	3	1	3	3	2	2	0	1	0	0	0	1	1	1	1	1	1	1	1	1	1
765	1	180	90	27.7778	＞25.0	1	1958	63	60-64	3	1	3	2	2	5	3	2	1	1	1	2	2	2	2	6	1	1	1	3	1	2	4	1	3	0	1	0	0	1	1	1	1	1	1	1	1	1	1	1
766	1	172	80	27.0416	＞25.0	1	1959	62	60-64	1	1	3	5	2	4	3	2		0	2	2	2	2	2	6	1	1	4	3	1	2	4	1	3	0	1	0	0	0	0	1	1	1	1	1	1	1	1	1
767	1	168	85	30.1162	＞25.0	2	1960	61	60-64	2	1	3	5	2	4	3	2	1and4	1	1	1	2	2	2	6	1	1	4	3	1	2	3	1	3	0	1	0	0	0	1	0	1	1	1	1	1	1	1	1
768	1	175	70	22.8571	18.5-25.0	1	1958	63	60-64	3	1	3	2	2	4	3	2		0	2	2	2	2	3	6	1	1	4	3	1	2	4	1	3	1	1	1	0	1	0	1	1	1	1	1	1	1	1	1
769	1	171	80	27.3588	＞25.0	2	1959	62	60-64	3	1	3	6	2	3	3	3		0	2	2	2	2	2	6	2	1	2	3	1	1	2	1	3	0	0	0	0	0	1	1	1	1	1	1	1	1	1	1
770	1	163	62.5	23.5237	18.5-25.0	2	1957	64	60-64	3	1	3	2	2	4	3	2		0	2	2	2	2	3	6	1	1	4	3	1	2	4	1	3	0	0	0	0	0	0	1	1	1	1	1	1	1	1	1
771	1	160	55	21.4844	18.5-25.0	2	1952	69	65-69	2	1	3	6	2	4	3	2	2	1	2	2	2	2	2	6	1	1	1	2	1	3	3	2	2	0	1	0	0	0	1	1	1	1	1	1	1	1	1	1
772	1	170	67.5	23.3564	18.5-25.0	1	1951	70	70-74	2	1	3	6	2	4	3	2	1and4and7and8	1	1	1	1	2	2	6	1	2	2	2	4	1	3	2	6	0	1	0	0	0	1	1	1	1	1	1	1	1	1	1
773	1	165	70	25.7117	＞25.0	2	1955	66	65-69	2	1	3	6	2	3	1	2		0	2	2	2	2	2	6	1	1	1	3	1	3	3	2	2	0	1	0	0	0	1	1	1	1	1	1	1	1	1	1
774	1	165	55	20.202	18.5-25.0	1	1954	67	65-69	4	1	3	6	2	4	1	2		0	2	2	2	2	2	6	1	2	2	3	1	3	3	2	6	0	1	0	0	1	1	1	1	1	1	1	1	1	1	1
775	1	166	66	23.9512	18.5-25.0	2	1956	65	65-69	3	1	3	6	2	3	3	2		0	2	2	2	2	2	6	1	1	1	3	1	3	4	2	1	0	1	0	0	0	1	1	1	1	1	1	1	1	1	1
776	1	175	82	26.7755	＞25.0	1	1956	65	65-69	3	1	3	6	2	4	3	2	4	1	2	2	2	2	2	6	1	1	2	3	1	4	3	2	1	0	1	0	0	0	1	1	1	1	1	1	1	1	1	1
777	1	170	68	23.5294	18.5-25.0	1	1958	63	60-64	2	1	3	6	2	5	3	2	1	1	1	2	2	2	2	6	1	1	1	3	1	3	3	2	6	0	1	0	0	0	1	1	1	1	1	1	1	1	1	1
778	1	159	66	26.1066	＞25.0	2	1960	61	60-64	3	2	3	5	4	3	3	3	1	1	2	2	2	2	2	6	2	2	2	2	1	2	2	1	3	0	1	0	0	0	1	0	1	1	1	1	1	1	1	1
779	1	165	70	25.7117	＞25.0	2	1958	63	60-64	3	1	3	9	4	1	3	2		0	2	2	2	2	2	6	1	2	1	3	1	2和3	3	1	3	0	1	0	0	0	0	1	1	1	1	1	1	1	1	1
780	1	170	65	22.4913	18.5-25.0	1	1951	70	70-74	4	1	3	2	2	5	3	2	1	1	1	2	2	2	3	6	1	1	1	3	1	2	2	1	3	1	1	0	0	1	1	1	1	1	1	1	1	1	1	1
781	1	168	72	25.5102	＞25.0	1	1949	72	70-74	4	1	3	2	2	4	3	1	1	1	1	2	2	2	3	6	2	1	1	3	1	2	4	1	3	0	0	1	0	0	1	1	1	1	1	1	1	1	1	1
782	1	160	60	23.4375	18.5-25.0	2	1954	67	65-69	3	1	3	2	2	4	3	2		0	2	2	2	2	2	6	1	1	1	3	1	2	2	1	3	0	0	0	0	0	1	1	1	1	1	1	1	1	1	1
783	1	158	60	24.0346	18.5-25.0	1	1946	75	75-79	2	1	3	6	2	1	3	2	1and4	1	1	2	2	2	2	6	1	1	1	1	1	3	1	3	6	0	1	0	0	0	1	1	1	1	1	1	1	1	1	1
784	1	158	64	25.6369	＞25.0	2	1954	67	65-69	2	1	3	6	2	4	3	2	4	1	2	1	2	2	3	6	1	1	1	1	1	3	3	2	6	0	1	0	1	0	1	1	1	1	1	1	1	1	1	1
785	1	162	49	18.6709	18.5-25.0	2	1960	61	60-64	3	3	3	4	1	4	3	1		0	2	2	2	2	1	6	1	2	3	3	1	4	4	1	6	0	0	1	1	0	1	1	1	1	1	1	1	1	1	1
786	1	170	80	27.6817	＞25.0	1	1957	64	60-64	3	2	3	1	2	4	3	1	1and2and4	1	1	1	1	2	3	6	1	2	2	3	1	3	3	2	6	1	1	0	0	0	1	1	1	1	1	1	1	1	1	1
787	1	175	88	28.7347	＞25.0	1	1960	61	60-64	3	1	3	2	2	4	3	1		0	2	2	2	2	2	6	1	1	2	3	1	3	4	2	6	1	1	0	0	0	1	1	1	1	1	1	1	1	1	1
788	1	163	65	24.4646	18.5-25.0	2	1954	67	65-69	3	2	3	6	3	3	3	3	1and4	1	1	1	2	2	2	6	1	1	1	3	1	3	4	2	6	0	1	0	0	0	1	1	1	1	1	1	1	1	1	1
789	1	158	50	20.0288	18.5-25.0	2	1960	61	60-64	2	2	3	3	2	4	3	1		0	2	2	2	2	2	6	1	1	1	3	1	3	3	1	6	0	1	0	0	0	1	1	1	1	1	1	1	1	1	1
790	1	166	49	17.782	＜18.5	2	1959	62	60-64	6	1	3	2	2	5	3	2		0	2	2	2	2	2	6	1	1	1	3	1	3	4	2	6	1	0	1	1	0	1	1	1	1	1	1	1	1	1	1
791	1	175	85	27.7551	＞25.0	1	1957	64	60-64	6	1	3	1	2	6	3	2	1and2and4and7	1	1	1	1	2	3	4	1	1	2	1	3	4	4	2	6	0	1	0	0	0	1	1	1	1	1	1	1	1	1	1
792	1	170	55	19.0311	18.5-25.0	1	1948	73	70-74	2	1	3	2	2	5	3	2		0	2	2	2	2	2	6	1	1	1	3	1	3	4	2	6	0	1	0	0	0	1	1	1	1	1	1	1	1	1	1
1	0	150	54	24	18.5-25.0	2	1954	67	65-69	2	2	3	1	2	4	3	1	1	1	1	2	2	2	2	6	3	1	1	3	1	2和3和4和5和7	2	1	1	0	1	0	0	0	0	0	1	1	1	1	1	1	1	1
2	0	182	82	24.7555	18.5-25.0	1	1951	70	70-74	2	1	3	9	2	4	1	2	6	1	2	2	2	2	3	6	1	1	2	3	1	1	4	1	1	0	0	0	0	0	0	0	2	2	2	2	2	2	2	2
3	0	163	60	22.5827	18.5-25.0	2	1955	66	65-69	2	1	3	9	2	3	1	2	6	1	2	2	2	2	3	6	1	1	2	1	1	1	4	1	1	0	0	0	1	0	0	0	2	2	2	2	2	2	2	2
4	0	170	70	24.2215	18.5-25.0	1	1955	66	65-69	3	1	3	9	3	4	3	2	1and6and7	1	1	2	2	2	3	6	1	2	1	1	1	3和4	5	1	3	0	0	0	0	1	1	0	1	1	2	1	1	1	1	3
5	0	161	45	17.3604	＜18.5	2	1958	63	60-64	3	1	3	9	2	4	3	2	5and7	1	2	2	2	2	1	6	1	2	1	1	1	3	2	1	3	0	1	0	0	0	0	0	1	1	2	1	1	1	1	1
6	0	162	68	25.9107	＞25.0	2	1958	63	60-64	2	1	3	2	2	3	3	2		0	2	2	2	2	3	6	1	1	3	3	1	2和3和4和6	5	1	3	0	1	0	0	0	0	1	3	1	1	1	1	1	1	3
7	0	170	68	23.5294	18.5-25.0	1	1958	63	60-64	2	1	3	9	2	4	3	2		0	2	2	2	2	1	6	1	1	2	3	1	3	5	1	3	1	1	0	0	0	0	0	1	1	1	1	1	1	1	3
8	0	168	63	22.3214	18.5-25.0	2	1955	66	65-69	2	1	3	9	2	4	3	2	12	1	2	2	2	2	2	6	1	1	2	1	1	5	4	1	2	0	0	1	0	0	0	0	2	2	2	2	2	2	2	2
9	0	168	60	21.2585	18.5-25.0	1	1958	63	60-64	3	1	3	4	2	3	1	3		0	2	2	2	2	2	6	1	1	1	1	1	2	3	1	4	0	1	0	0	1	0	0	1	1	1	1	1	1	1	1
10	0	158	65	26.0375	＞25.0	2	1959	62	60-64	4	1	3	2	2	3	1	3		0	2	2	2	2	2	6	1	1	1	1	1	2和3	5	1	4	0	1	0	0	0	0	0	1	1	1	1	1	1	1	1
11	0	160	55	21.4844	18.5-25.0	2	1954	67	65-69	5	1	3	1	3	4	2	3	1	1	1	2	2	2	2	6	1	1	1	1	1	2和3和4和5和6和7	1	3	1	0	1	0	0	0	0	0	1	1	1	1	1	1	1	1
12	0	175	75	24.4898	18.5-25.0	1	1953	68	65-69	5	1	3	1	3	4	2	3	12	1	2	2	2	2	1	6	1	1	1	1	1	2和3和4和5和6和7	1	3	1	0	1	0	0	0	0	0	1	1	1	1	1	1	1	1
13	0	160	60	23.4375	18.5-25.0	1	1949	72	70-74	1	1	3	2	2	4	3	3	12	1	2	2	2	2	2	6	1	1	1	2	2	2和3和4	3	2	2	1	1	0	0	0	0	0	1	2	1	1	1	1	1	1
14	0	163	62	23.3355	18.5-25.0	2	1952	69	65-69	3	1	3	1	2	4	2	2	7	1	2	2	2	2	3	6	1	1	1	3	1	2和5	4	2	3	0	0	1	1	0	0	0	2	2	2	2	2	2	2	2
15	0	170	70	24.2215	18.5-25.0	1	1952	69	65-69	3	1	3	1	2	5	2	2	1and2and6	1	1	2	1	2	2	6	1	1	1	3	1	2和3	3	2	3	0	1	0	0	0	0	0	3	3	3	3	2	2	2	2
16	0	155	60	24.974	18.5-25.0	2	1957	64	60-64	3	1	3	2	2	4	3	3	5and11	1	2	2	2	2	2	6	1	1	1	1	1	2和3和4和5和6	4	1	5	0	0	0	1	0	1	1	1	1	1	1	1	1	1	1
17	0	175	75	24.4898	18.5-25.0	1	1955	66	65-69	3	1	3	2	2	4	3	3	5	1	2	2	2	2	2	6	1	1	1	1	1	2和3和4和5和6和7	4	1	5	0	0	0	1	0	1	1	1	1	1	1	1	1	1	1
18	0	160	50	19.5312	18.5-25.0	2	1956	65	65-69	3	1	3	9	2	4	2	2	12	1	2	2	2	2	2	6	1	1	3	1	1	6	3	1	3	0	0	0	0	0	0	0	1	1	1	1	1	1	1	1
19	0	178	70	22.0932	18.5-25.0	1	1956	65	65-69	4	1	3	1	2	5	2	2	12	1	2	2	2	2	1	6	1	1	3	2	1	3	3	1	3	0	0	0	0	0	0	0	1	1	1	1	1	1	1	1
20	0	158	62	24.8358	18.5-25.0	2	1947	74	70-74	3	1	3	2	2	4	3	2	1and4and8	1	1	1	2	2	3	6	1	1	3	3	1	2和4	2	1	3	0	0	1	0	0	0	0	1	1	1	1	1	1	1	1
21	0	175	80	26.1224	＞25.0	1	1950	71	70-74	3	1	3	6	3	4	2	2	12	1	2	2	2	2	2	6	2	1	1	3	1	4	4	1	3	0	0	0	0	0	0	0	2	2	2	2	2	2	2	2
22	0	160	52	20.3125	18.5-25.0	2	1952	69	65-69	2	1	3	6	3	4	2	2	1and4	1	1	1	2	2	3	6	2	1	1	3	1	4	4	1	3	0	0	0	1	0	0	0	1	1	1	1	1	1	1	1
23	0	160	58	22.6562	18.5-25.0	2	1958	63	60-64	2	1	3	9	2	4	3	1	6	1	2	2	2	2	2	6	6	1	1	3	1	2	5	1	1	0	1	0	0	0	0	0	1	1	1	1	1	1	1	1
24	0	151	60	26.3146	＞25.0	2	1951	70	70-74	2	1	3	9	3	3	3	2	2and5	1	2	2	2	2	3	3	1	1	2	3	2	1	5	1	6	0	0	0	1	0	1	1	1	1	2	1	3	1	1	1
25	0	155	62	25.8065	＞25.0	1	1952	69	65-69	2	1	3	9	3	5	3	2	1and2and4and8	1	1	1	2	2	4	3	1	1	1	3	1	1	5	1	6	0	0	0	1	0	1	1	1	1	1	1	1	1	1	1
26	0	170	70	24.2215	18.5-25.0	1	1955	66	65-69	1	1	4	7	3	3	1	2	1and4	1	1	1	2	2	3	6	2	2	2	3	1	3和4	5	1	1	1	1	0	0	0	1	0	1	1	1	1	1	1	1	1
27	0	165	45	16.5289	＜18.5	2	1956	65	65-69	1	1	4	7	3	2	1	2	5	1	2	2	2	2	3	6	2	2	2	3	1	4	5	1	1	0	0	0	1	0	1	1	1	1	1	1	1	1	1	1
28	0	168	85	30.1162	＞25.0	2	1956	65	65-69	2	1	3	2	2	3	3	2	1and2and4and9	1	1	1	2	2	5	6	1	1	1	1	1	1	5	2	3	0	0	0	1	0	1	1	1	1	1	1	1	1	1	1
29	0	174	70	23.1206	18.5-25.0	1	1957	64	60-64	2	1	3	2	2	4	3	2	1and4and7	1	1	2	2	2	3	6	1	1	1	2	1	1	5	1	3	1	0	0	0	1	1	1	1	4	1	1	1	1	1	1
30	0	175	80	26.1224	＞25.0	1	1953	68	65-69	2	3	3	9	1	4	3	1		0	2	2	2	2	4	6	6	1	2	3	1	1	5	1	1	0	0	0	0	0	1	1	1	1	3	1	2	1	1	3
31	0	160	55	21.4844	18.5-25.0	2	1956	65	65-69	3	1	3	2	2	4	3	2	12	1	2	2	2	2	2	6	2	1	1	3	1	3	4	1	4	0	1	0	0	0	0	0	3	2	3	2	3	2	3	2
32	0	182	75	22.6422	18.5-25.0	1	1952	69	65-69	3	1	3	2	2	4	3	2	12	1	2	2	2	2	3	6	1	1	1	3	1	2	4	1	4	0	0	0	1	0	1	0	2	3	2	2	2	2	3	2
33	0	165	50	18.3655	＜18.5	2	1952	69	65-69	3	1	3	9	3	4	3	2		0	2	2	2	2	2	6	1	1	2	2	1	2	2	2	1	0	0	1	0	0	0	0	1	1	1	1	1	1	1	1
34	0	160	56	21.875	18.5-25.0	2	1948	73	70-74	1	2	3	9	3	4	3	1	1and4	1	1	1	2	2	2	6	2	1	1	3	1	6	3	1	1	0	1	0	0	0	1	1	1	1	1	1	1	1	1	1
35	0	164	60	22.3081	18.5-25.0	2	1957	64	60-64	1	1	3	3	2	3	3	3	12	1	2	2	2	2	2	6	1	2	1	3	2	2和4	5	1	3	0	0	0	0	0	0	1	1	1	3	1	3	2	1	1
36	0	176	70	22.5981	18.5-25.0	1	1955	66	65-69	3	1	3	2	2	4	3	3	1	1	1	2	2	2	1	6	1	1	1	3	1	2和3	4	1	3	0	1	0	0	0	0	0	1	2	3	2	1	1	1	1
37	0	160	60	23.4375	18.5-25.0	2	1960	61	60-64	5	1	3	2	2	4	3	2	4	1	2	1	2	2	2	6	2	1	3	2	1	6	2	2	1	0	1	0	0	0	0	0	1	1	1	1	1	1	1	1
38	0	186	75	21.6788	18.5-25.0	1	1960	61	60-64	5	1	3	2	2	4	3	2	5	1	2	2	2	2	2	6	2	1	3	3	1	1	4	1	1	1	0	1	1	0	1	1	1	1	1	1	1	1	1	1
39	0	166	63	22.8625	18.5-25.0	2	1951	70	70-74	2	1	3	2	2	4	3	2	1	1	1	2	2	2	3	6	1	1	1	1	1	3和4和6	2	3	1	0	1	0	0	0	0	0	1	1	1	1	1	1	1	1
40	0	178	75	23.6713	18.5-25.0	1	1949	72	70-74	4	1	3	1	2	4	3	2	4	1	2	1	2	2	1	6	1	1	1	2	1	3	1	3	1	0	1	0	0	0	0	0	1	1	1	1	1	1	1	1
41	0	163	61	22.9591	18.5-25.0	2	1956	65	65-69	2	1	3	9	2	4	3	2		0	2	2	2	2	3	6	2	1	2	3	1	4	5	1	1	0	1	0	0	0	1	1	1	1	1	1	1	1	1	1
42	0	170	85	29.4118	＞25.0	1	1954	67	65-69	1	1	4	8	3	3	3	2	4and6	1	2	1	2	2	3	6	1	2	2	2	1	6	4	1	2	0	0	0	0	0	0	0	2	2	2	2	2	2	2	2
43	0	153	60	25.6312	＞25.0	2	1953	68	65-69	1	1	4	8	2	3	3	2	6	1	2	2	2	2	3	6	1	2	2	2	2	3	4	1	2	0	0	0	0	0	0	0	2	2	2	2	2	2	2	2
44	0	170	76	26.2976	＞25.0	1	1947	74	70-74	3	1	3	9	3	4	3	2	1and6and7	1	1	2	2	2	3	6	6	1	2	1	1	4	3	2	1	0	1	0	0	1	1	1	1	1	1	1	1	1	1	1
45	0	161	63	24.3046	18.5-25.0	2	1946	75	75-79	1	1	3	9	3	4	1	2	1and4and8	1	1	2	2	2	2	6	2	1	1	1	1	4和5	5	1	4	0	1	0	0	0	1	0	1	1	1	1	1	1	1	1
46	0	162	65	24.7676	18.5-25.0	2	1958	63	60-64	2	2	3	2	2	3	3	1	1	1	1	2	2	2	3	6	2	1	1	2	1	2和4和6	3	1	1	0	1	0	0	0	0	0	3	3	3	3	3	2	2	2
47	0	164	70	26.0262	＞25.0	2	1954	67	65-69	2	2	3	3	2	3	3	3	4and7	1	2	1	1	2	3	2	2	1	1	2	1	2和3和4和7	4	2	4	0	1	0	0	0	1	0	2	2	3	3	3	3	2	2
48	0	160	60	23.4375	18.5-25.0	2	1950	71	70-74	2	1	3	2	2	3	3	2	1	1	1	2	2	2	3	6	1	1	1	3	1	2和5和7	3	2	1	0	1	1	0	0	1	0	3	2	2	3	3	2	2	3
49	0	174	75	24.7721	18.5-25.0	1	1946	75	75-79	2	1	3	2	2	5	3	2	1and4	1	1	1	1	2	2	6	1	1	1	2	1	2和5和7	3	2	1	0	1	1	0	0	1	0	3	2	2	3	3	2	2	3
50	0	172	70	23.6614	18.5-25.0	1	1939	82	≥80	1	2	3	3	3	3	3	3	1and6and8	1	1	2	2	2	3	3	2	1	3	3	2	2和3和5和7	4	2	4	0	1	0	0	0	1	0	2	2	2	2	2	2	2	2
51	0	176	100	32.2831	＞25.0	1	1957	64	60-64	3	3	3	9	1	3	3	1	12	1	2	2	2	2	3	1	6	1	2	3	1	1	5	1	1	1	0	0	0	0	1	1	1	1	1	1	4	4	1	4
52	0	170	71	24.5675	18.5-25.0	1	1953	68	65-69	2	1	3	9	2	4	3	2	6	1	2	2	2	2	3	4	1	1	1	1	1	3和4	4	1	1	0	1	0	0	1	0	0	1	1	1	1	1	1	1	1
53	0	160	55	21.4844	18.5-25.0	2	1960	61	60-64	2	1	3	9	2	4	3	4	4	1	2	1	2	2	2	6	1	1	3	3	1	3	4	1	1	0	1	0	0	0	1	0	1	1	1	1	1	1	3	1
54	0	160	60	23.4375	18.5-25.0	1	1956	65	65-69	1	1	3	9	2	4	3	4	1	1	1	2	2	2	2	6	2	1	3	3	1	3和4	5	1	1	1	1	0	0	1	1	0	1	1	1	1	1	1	1	3
55	0	172	70	23.6614	18.5-25.0	1	1950	71	70-74	2	1	3	9	2	4	2	2		0	2	2	2	2	2	6	1	1	1	3	1	3	2	3	1	0	1	0	0	1	1	0	1	1	1	1	1	1	1	1
56	0	165	60	22.0386	18.5-25.0	2	1954	67	65-69	4	1	3	9	2	4	3	2		0	2	2	2	2	3	6	1	1	1	3	1	3和4	2	3	1	0	1	0	0	0	1	0	1	1	1	1	1	1	1	1
57	0	160	57	22.2656	18.5-25.0	2	1960	61	60-64	2	1	3	9	2	3	3	2	1and4	1	1	1	2	2	3	6	1	1	1	2	1	3	4	1	2	0	1	0	0	0	0	0	2	2	2	2	2	2	2	2
58	0	172	64	21.6333	18.5-25.0	2	1956	65	65-69	2	2	3	4	2	4	3	3		0	2	2	2	2	1	6	6	1	1	2	1	4和6	5	1	3	0	1	0	0	0	0	0	1	1	1	1	1	1	1	1
59	0	170	61	21.1073	18.5-25.0	2	1954	67	65-69	3	1	3	3	2	4	3	2	6	1	2	2	2	2	1	6	2	1	1	2	1	5	3	1	1	0	0	0	1	0	1	1	2	2	2	1	1	1	1	1
60	0	180	84	25.9259	＞25.0	1	1951	70	70-74	2	1	3	1	2	4	3	2	6	1	2	2	2	2	3	6	2	1	1	2	1	5	5	1	6	1	0	0	0	0	1	1	3	3	3	3	3	3	3	3
61	0	165	65	23.8751	18.5-25.0	2	1955	66	65-69	2	1	3	2	4	4	3	2	1and2and3and7and8and11	1	1	2	1	2	3	6	2	1	1	3	2	1	5	1	3	0	1	0	1	0	1	1	1	1	1	1	1	1	1	1
62	0	168	74	26.2188	＞25.0	1	1956	65	65-69	2	2	3	9	2	4	3	3	1	1	1	2	2	2	2	6	2	1	4	3	1	3	4	1	4	0	1	1	0	1	0	1	1	1	1	1	1	1	1	1
63	0	158	60	24.0346	18.5-25.0	2	1946	75	75-79	3	1	3	9	2	4	3	2	2and3and6	1	2	2	2	2	3	6	1	1	1	3	1	1	5	1	1	0	1	0	0	0	0	0	1	1	1	2	1	1	1	1
64	0	158	68	27.2392	＞25.0	2	1958	63	60-64	2	2	3	9	2	4	3	1	1and2and4and6	1	1	1	2	2	4	6	6	1	1	2	1	5	3	2	1	0	1	0	0	0	1	1	1	1	1	1	1	1	1	1
65	0	164	55	20.4491	18.5-25.0	2	1957	64	60-64	3	1	3	9	2	4	3	1		0	2	2	2	2	3	6	6	1	1	1	1	2和3和4	3	2	1	0	1	0	1	0	1	0	1	1	1	4	1	1	1	1
66	0	160	80	31.25	＞25.0	2	1955	66	65-69	2	2	3	2	2	3	3	1	12	1	2	2	2	2	2	6	2	1	1	2	1	4	3	2	1	0	0	0	0	0	0	0	1	1	1	1	1	1	1	1
67	0	172	65	21.9713	18.5-25.0	1	1958	63	60-64	3	1	3	3	2	3	3	2	1	1	2	2	2	2	2	1	1	5	1	2	1	1	5	1	1	1	0	0	0	1	0	0	1	1	3	1	1	1	1	3
68	0	163	70	26.3465	＞25.0	2	1960	61	60-64	2	2	4	9	2	3	3	1		0	2	2	2	2	4	3	2	1	1	3	1	3和4	5	1	1	0	1	0	0	0	1	1	1	1	2	3	3	3	1	3
69	0	170	67	23.1834	18.5-25.0	1	1953	68	65-69	2	2	3	9	2	4	3	1	4and6and7	1	2	1	2	2	4	3	2	1	1	3	1	4	1	1	3	1	0	0	0	1	1	1	1	1	1	1	1	1	1	1
70	0	176	85	27.4406	＞25.0	1	1952	69	65-69	2	2	3	2	2	4	3	1	1and4	1	1	1	2	2	3	6	2	1	1	3	1	1	5	1	1	1	1	0	0	1	0	1	1	1	1	1	1	1	1	1
71	0	165	77	28.2828	＞25.0	2	1941	80	≥80	1	2	3	9	3	4	3	1	4and6and7	1	2	1	2	2	3	2	2	1	4	3	1	4	5	1	1	0	0	0	0	0	1	1	1	1	1	1	1	1	1	3
72	0	175	94	30.6939	＞25.0	1	1950	71	70-74	1	1	3	2	2	4	3	2		0	2	2	2	2	2	6	1	1	1	2	1	4	4	2	3	0	1	1	0	1	0	0	1	1	1	1	1	1	1	1
73	0	158	63	25.2363	＞25.0	2	1948	73	70-74	2	1	3	9	2	4	3	2	1and7	1	1	2	2	2	3	6	1	1	2	1	1	2和3和5	2	2	2	0	1	0	0	0	0	0	1	1	1	1	1	1	1	1
74	0	170	90	31.1419	＞25.0	1	1946	75	75-79	3	1	3	2	2	4	3	2		0	2	2	2	2	2	6	1	1	1	3	1	1	5	1	3	0	1	0	0	0	1	1	1	1	1	1	1	1	1	1
75	0	171	70	23.939	18.5-25.0	1	1948	73	70-74	2	1	3	2	2	4	1	2	1	1	2	2	2	2	2	6	1	1	1	3	1	3	4	1	1	0	1	0	0	0	1	1	2	2	2	2	2	2	2	2
76	0	160	65	25.3906	＞25.0	2	1950	71	70-74	1	1	4	9	2	4	1	2	1	1	2	2	2	2	2	6	1	1	1	3	1	3和4	4	1	1	0	0	0	0	0	0	0	1	1	1	1	1	1	1	2
77	0	160	60	23.4375	18.5-25.0	2	1960	61	60-64	2	1	3	9	2	4	3	2	1	1	2	2	2	2	1	6	1	1	1	3	1	3	5	1	1	0	1	0	0	0	1	1	1	1	1	1	1	1	1	3
78	0	160	60	23.4375	18.5-25.0	2	1960	61	60-64	3	1	3	2	2	4	3	2	1	1	1	2	2	2	2	6	2	1	2	2	1	2和3和4	5	1	3	0	1	0	0	0	0	0	1	1	1	1	1	1	1	1
79	0	156	60	24.6548	18.5-25.0	2	1950	71	70-74	2	1	3	9	2	3	3	1	7	1	2	2	2	2	3	2	6	1	1	1	1	3和4	3	2	3	0	1	0	1	0	1	1	1	1	1	1	1	1	1	4
80	0	170	65	22.4913	18.5-25.0	2	1951	70	70-74	2	1	3	9	2	4	3	1	1and2	1	1	2	2	2	3	6	2	1	1	1	1	3	4	1	3	0	1	1	1	0	0	0	2	2	2	2	2	2	2	2
81	0	173	76	25.3934	＞25.0	1	1949	72	70-74	3	1	3	2	2	5	3	2	1	1	1	2	2	2	3	3	1	1	1	2	1	3	4	1	3	0	1	1	1	0	1	0	3	3	2	2	2	2	2	2
82	0	159	70	27.6888	＞25.0	2	1949	72	70-74	2	1	3	4	2	3	3	2	1	1	1	2	2	2	2	5	1	1	1	3	1	3和4	4	1	3	0	1	1	0	0	1	0	3	3	2	2	3	2	2	2
83	0	175	95	31.0204	＞25.0	1	1954	67	65-69	4	1	3	9	2	4	3	2	1	1	1	1	2	2	3	6	1	1	1	2	1	3和4	5	1	1	0	1	0	0	1	1	1	1	1	1	1	1	1	1	1
84	0	162	72	27.4348	＞25.0	2	1955	66	65-69	4	1	3	9	2	4	3	2	1and4and5	1	1	1	2	2	3	6	1	1	1	3	1	3和4	5	1	1	0	1	0	0	0	1	1	1	1	1	1	1	1	1	1
85	0	172	60	20.2812	18.5-25.0	1	1954	67	65-69	3	2	3	9	2	4	3	1	1and4	1	1	2	2	2	5	6	6	1	2	3	1	4	5	1	1	1	0	1	0	1	1	1	1	1	1	1	1	1	1	1
86	0	178	70	22.0932	18.5-25.0	1	1956	65	65-69	3	1	3	9	2	4	3	3	1and4and5	1	1	1	2	2	3	6	2	1	2	3	1	3和4	5	1	1	0	1	0	0	0	1	1	1	1	1	1	1	1	1	1
87	0	156	55	22.6003	18.5-25.0	2	1954	67	65-69	2	2	3	9	2	4	3	1	1and2	1	1	2	2	2	2	6	6	1	1	3	1	3	5	1	3	0	1	0	0	0	1	1	1	1	1	1	1	1	1	1
88	0	172	65	21.9713	18.5-25.0	1	1938	83	≥80	3	1	3	6	3	5	3	2	1and3and7	1	1	2	2	2	2	6	1	1	1	3	1	2	5	1	1	1	0	0	0	0	0	0	2	2	2	2	2	2	1	1
89	0	158	62	24.8358	18.5-25.0	2	1941	80	≥80	3	1	3	3	3	5	3	2	1and2and5and6and7	1	1	2	1	2	3	6	2	1	1	3	1	4	3	1	2	0	0	0	0	0	1	0	2	2	1	1	2	1	1	3
90	0	173	80	26.7299	＞25.0	1	1952	69	65-69	2	1	3	2	2	4	3	2	1and4	1	1	1	2	2	3	6	1	1	1	3	1	3	3	2	1	0	1	0	0	0	0	0	1	1	1	1	1	1	1	1
91	0	162	55	20.9572	18.5-25.0	2	1952	69	65-69	3	1	3	9	2	4	3	2		0	2	2	2	2	2	6	1	1	1	3	1	3	1	3	1	0	1	0	0	0	1	1	1	1	1	1	1	1	1	2
92	0	171	82	28.0428	＞25.0	1	1958	63	60-64	3	1	3	3	2	3	1	3	1	1	1	2	2	2	3	6	1	1	1	3	1	3	5	1	3	1	1	0	0	0	0	1	1	3	1	3	1	1	1	3
93	0	163	71.5	26.9111	＞25.0	2	1956	65	65-69	2	1	4	7	2	3	3	1	2	1	2	2	2	2	3	1	6	2	1	3	1	2	4	1	3	0	0	0	0	0	0	0	2	2	2	2	3	2	2	3
94	0	173	95	31.7418	＞25.0	1	1954	67	65-69	3	1	3	9	2	4	3	2	1	1	1	2	2	2	2	6	1	1	1	2	1	3	5	1	3	0	1	0	0	0	1	1	1	1	1	1	1	1	1	1
95	0	168	62	21.9671	18.5-25.0	2	1953	68	65-69	3	1	3	9	2	4	3	2	7	1	2	2	2	2	2	6	1	1	1	3	1	3	5	1	3	0	1	0	0	0	1	1	1	1	1	1	1	1	1	1
96	0	155	50	20.8117	18.5-25.0	2	1958	63	60-64	3	1	3	9	2	3	3	2	5	1	2	2	2	2	3	6	1	1	2	2	1	5	5	1	3	0	1	0	0	0	1	1	1	1	1	1	1	1	1	3
97	0	170	60	20.7612	18.5-25.0	2	1952	69	65-69	2	1	3	6	2	3	3	2	1and2	1	1	2	1	2	3	6	1	1	1	2	1	2和3和6	4	1	5	0	1	0	0	0	0	0	1	1	1	1	1	1	1	1
98	0	160	55	21.4844	18.5-25.0	2	1957	64	60-64	2	1	3	9	2	3	3	2		0	2	2	2	2	2	6	1	1	1	3	1	1	5	1	3	0	0	0	0	0	1	1	1	1	1	1	1	1	1	1
99	0	174	80	26.4236	＞25.0	1	1954	67	65-69	3	1	3	9	2	4	3	2	1and7	1	1	2	2	2	2	6	1	1	1	3	1	3和4	5	1	3	0	1	0	0	1	1	1	1	1	1	1	1	1	1	1
100	0	182	72	21.7365	18.5-25.0	1	1949	72	70-74	3	1	3	1	2	5	3	2	1and2and4	1	2	1	1	2	3	6	1	1	1	2	1	2和3	4	1	5	1	1	0	0	0	1	0	1	1	1	1	1	1	1	1
101	0	158	54	21.6311	18.5-25.0	2	1958	63	60-64	3	1	3	2	2	3	3	2	4	1	2	1	2	2	3	6	1	1	1	2	1	2和3	4	1	1	0	0	0	0	0	0	0	2	1	1	1	1	1	1	1
102	0	160	53	20.7031	18.5-25.0	2	1951	70	70-74	2	2	3	4	3	4	3	3	1and4and7	1	1	1	1	2	3	6	2	1	1	1	1	4	5	1	3	0	0	1	1	0	1	0	1	1	3	1	3	1	1	3
103	0	165	65	23.8751	18.5-25.0	2	1945	76	75-79	2	2	3	9	2	3	3	3	1and7	1	2	2	2	2	3	6	2	1	3	3	1	1	3	2	6	0	0	0	0	0	1	1	1	1	1	1	1	1	1	1
104	0	163	55	20.7008	18.5-25.0	2	1944	77	75-79	2	2	3	9	4	4	3	3		0	2	2	2	2	3	6	2	1	2	2	1	1	2	1	2	0	0	1	1	0	0	0	2	2	2	2	2	2	2	2
105	0	170	65	22.4913	18.5-25.0	2	1953	68	65-69	2	1	3	9	2	4	3	2		0	2	2	2	2	2	6	1	1	2	3	1	3	5	1	3	0	1	0	0	0	1	1	1	1	1	1	1	1	1	1
106	0	162	64	24.3865	18.5-25.0	2	1951	70	70-74	3	2	3	9	2	3	3	1	1	1	1	2	2	2	4	6	2	1	2	3	1	4	4	1	2	0	0	0	0	0	1	1	1	1	1	1	1	1	1	3
107	0	172	90	30.4218	＞25.0	1	1955	66	65-69	3	1	3	3	2	3	3	2	4	1	2	1	2	2	3	6	1	1	1	2	1	2和7	5	1	3	1	1	0	0	1	0	0	1	1	1	1	1	1	1	1
108	0	158	65	26.0375	＞25.0	2	1951	70	70-74	1	1	4	9	3	1	3	2	1	1	1	2	2	2	2	6	1	2	3	3	1	3	5	1	3	0	1	0	0	0	1	1	1	1	1	1	1	1	1	1
109	0	172	80	27.0416	＞25.0	1	1957	64	60-64	2	1	3	9	2	4	3	2	4	1	2	1	2	2	3	6	1	1	1	2	1	3和4	5	1	1	0	1	0	0	1	1	1	1	1	1	1	1	1	1	1
110	0	160	71	27.7344	＞25.0	2	1946	75	75-79	1	2	2	9	3	1	3	3	1	1	1	2	2	2	3	6	2	3	1	3	1	1	5	1	3	0	0	0	0	0	1	1	1	1	1	1	1	1	1	1
111	0	174	90	29.7265	＞25.0	1	1951	70	70-74	3	1	3	1	3	4	1	2	1and2and4and7	1	1	1	2	2	2	6	1	1	1	3	1	3和4	5	1	3	0	0	0	0	0	1	0	2	3	2	3	3	3	2	1
112	0	160	65	25.3906	＞25.0	2	1952	69	65-69	2	1	3	4	3	3	1	2	4	1	2	1	2	2	2	6	1	1	1	1	1	4	5	1	3	0	0	0	0	0	1	0	1	3	3	4	3	4	1	3
113	0	160	48	18.75	18.5-25.0	2	1957	64	60-64	1	1	4	8	4	1	3	2		0	2	2	2	2	3	6	1	3	4	3	1	3	4	2	1	0	1	1	0	0	0	0	1	1	1	1	1	1	1	1
114	0	160	60	23.4375	18.5-25.0	1	1959	62	60-64	2	2	4	9	2	4	3	4	1	1	1	2	2	2	3	6	3	1	1	1	1	3和4	5	1	3	0	1	0	1	1	1	0	1	1	1	1	1	1	1	1
115	0	165	60	22.0386	18.5-25.0	1	1951	70	70-74	4	1	3	9	3	4	3	3	4	1	2	1	2	2	1	6	1	1	1	3	1	3	5	1	1	0	1	0	0	1	1	1	1	1	1	1	1	1	1	1
116	0	155	50	20.8117	18.5-25.0	2	1950	71	70-74	2	1	3	9	2	4	3	2	1	1	1	2	2	2	2	6	1	1	1	2	1	4	3	2	3	0	0	0	0	0	1	1	1	1	1	1	1	1	1	1
117	0	170	90	31.1419	＞25.0	1	1959	62	60-64	2	1	3	2	2	4	3	2		0	2	2	2	2	2	6	1	1	1	2	1	1	4	2	1	0	0	1	0	0	0	1	1	1	1	1	1	1	1	1
118	0	155	70	29.1363	＞25.0	2	1945	76	75-79	2	2	3	9	3	3	3	1	1and4	1	1	1	2	2	3	6	2	1	1	3	1	1	5	1	3	0	0	0	0	0	1	1	1	1	3	1	1	1	1	1
119	0	156	60	24.6548	18.5-25.0	2	1955	66	65-69	3	1	3	9	2	3	2	3		0	2	2	2	2	2	6	2	2	2	3	1	3	5	1	3	0	1	0	0	0	0	1	1	1	1	1	1	1	1	1
120	0	158	64	25.6369	＞25.0	2	1954	67	65-69	3	1	3	9	2	5	3	2	1	1	2	2	2	2	2	6	1	1	1	2	1	3和4	3	2	3	0	1	0	0	0	1	1	1	1	1	1	1	1	1	3
121	0	182	98	29.5858	＞25.0	1	1951	70	70-74	2	1	3	2	2	4	1	2	1	1	1	2	2	2	2	6	1	1	1	2	1	2	3	1	3	0	1	0	0	0	0	0	1	1	1	1	1	1	1	1
122	0	152	66	28.5665	＞25.0	2	1948	73	70-74	2	1	3	9	2	4	3	2	1	1	1	2	2	2	3	6	1	1	1	2	1	3	3	2	3	0	1	0	0	0	1	1	1	1	2	1	1	1	1	3
123	0	169	75	26.2596	＞25.0	1	1949	72	70-74	3	1	3	9	2	4	3	2	6	1	2	2	2	2	2	6	1	1	1	3	1	3	3	2	3	1	1	0	0	0	1	1	1	1	1	1	1	1	1	1
124	0	175	70	22.8571	18.5-25.0	1	1951	70	70-74	2	1	3	4	2	4	3	2	5	1	2	2	2	2	1	6	1	1	1	3	1	3和8	3	1	1	0	1	1	0	0	0	1	4	1	2	1	1	1	1	1
125	0	168	70	24.8016	18.5-25.0	2	1950	71	70-74	2	1	3	9	3	4	3	2		0	2	2	2	2	2	6	1	1	1	2	1	4	5	1	3	0	0	0	0	0	1	1	1	1	1	1	1	1	1	1
126	0	160	61	23.8281	18.5-25.0	2	1958	63	60-64	2	2	3	9	2	4	3	1		0	2	2	2	2	3	6	2	1	1	3	1	3	5	1	3	0	1	0	0	0	0	0	1	1	1	1	1	1	1	1
127	0	156	51	20.9566	18.5-25.0	2	1954	67	65-69	2	1	3	9	2	4	3	2		0	2	2	2	2	3	6	1	1	1	3	1	3	5	1	3	0	1	0	0	0	1	1	1	1	1	1	1	1	1	3
128	0	162	66	25.1486	＞25.0	2	1950	71	70-74	2	1	3	6	2	3	3	2	7	1	2	2	2	2	2	6	6	1	1	3	1	3和4	5	1	2	0	1	0	0	0	1	0	1	3	1	1	1	1	1	3
129	0	160	55	21.4844	18.5-25.0	2	1937	84	≥80	1	1	3	9	4	4	3	2	1and4	1	1	1	2	2	3	6	1	1	1	3	1	3	3	2	1	0	1	0	0	0	0	0	1	1	1	1	1	1	1	1
130	0	170	49	16.955	＜18.5	1	1934	87	≥80	2	1	3	1	4	4	3	2		0	2	2	2	2	1	6	1	1	1	3	1	2和3	5	1	3	0	1	0	0	0	0	0	1	1	1	1	1	1	1	1
131	0	170	65	22.4913	18.5-25.0	1	1956	65	65-69	2	1	3	9	2	4	3	2	1and4	1	1	1	2	2	2	6	1	1	1	3	1	3	5	1	1	1	1	0	0	1	1	1	1	1	1	1	1	1	1	1
132	0	164	65	24.1672	18.5-25.0	2	1958	63	60-64	2	1	3	9	2	4	3	2		0	2	2	2	2	1	6	1	1	1	3	1	3	5	1	1	0	1	0	0	0	1	1	1	1	1	1	1	1	1	1
133	0	170	65	22.4913	18.5-25.0	1	1957	64	60-64	2	1	3	9	2	4	3	2	4	1	2	1	2	2	2	6	1	1	1	3	1	3	5	1	3	1	1	0	0	0	1	1	1	1	1	1	1	1	1	1
134	0	168	65	23.03	18.5-25.0	1	1952	69	65-69	2	1	3	9	2	4	3	2	1	1	1	2	2	2	3	6	1	1	1	3	1	3	5	1	3	0	1	0	0	0	1	1	1	1	1	1	1	1	1	1
135	0	165	65	23.8751	18.5-25.0	2	1953	68	65-69	2	1	3	9	2	3	3	2		0	2	2	2	2	3	6	1	1	1	3	1	3	5	1	3	0	1	0	0	0	1	1	1	1	1	1	1	1	1	3
136	0	150	56	24.8889	18.5-25.0	2	1943	78	75-79	1	1	3	3	3	3	3	2		0	2	2	2	2	1	6	1	1	2	3	1	3	5	1	1	0	1	0	0	0	0	0	1	1	1	1	1	1	1	1
137	0	164	60	22.3081	18.5-25.0	2	1956	65	65-69	2	2	3	3	2	3	3	1	4	1	2	1	2	2	2	6	2	1	1	3	1	2和3	1	1	3	0	1	0	0	0	0	0	1	1	3	3	1	1	3	3
138	0	160	65	25.3906	＞25.0	2	1953	68	65-69	2	1	3	3	2	4	3	2	1and4	1	1	1	2	2	3	6	1	1	1	2	1	1	3	2	1	0	0	0	0	0	0	0	1	1	1	1	1	1	1	1
139	0	163	56	21.0772	18.5-25.0	2	1939	82	≥80	2	2	3	9	3	4	3	3	4	1	2	1	2	2	3	6	2	1	1	3	1	3	2	2	3	0	1	0	0	0	1	1	1	1	3	1	1	1	1	1
140	0	162	60	22.8624	18.5-25.0	2	1957	64	60-64	4	2	3	9	1	3	3	1		0	2	2	2	2	3	6	6	1	1	3	1	3	5	1	1	0	1	0	0	0	1	1	1	1	3	1	1	1	1	3
141	0	167	70	25.0995	＞25.0	2	1954	67	65-69	2	1	3	9	2	4	2	2		0	2	2	2	2	2	6	1	1	1	3	1	3	5	1	1	0	1	0	0	0	1	1	1	1	1	3	1	1	1	1
142	0	160	55	21.4844	18.5-25.0	2	1957	64	60-64	2	1	3	9	2	4	3	2		0	2	2	2	2	3	6	1	1	3	3	1	3	5	1	1	0	1	0	0	0	1	1	1	1	1	1	1	1	1	1
143	0	176	75	24.2123	18.5-25.0	1	1956	65	65-69	2	1	3	9	2	5	3	2	1	1	1	2	2	2	3	6	1	1	3	3	1	3	5	1	1	1	1	0	0	1	1	1	1	1	1	1	1	1	1	1
144	0	160	70	27.3438	＞25.0	2	1945	76	75-79	2	2	3	9	2	4	3	1	1	1	1	2	2	2	3	6	2	1	1	2	1	3	2	1	1	0	1	0	0	0	0	0	2	2	2	2	2	2	2	2
145	0	180	74	22.8395	18.5-25.0	1	1955	66	65-69	1	1	3	9	2	4	3	2		0	2	2	2	2	2	6	1	1	1	3	1	3	5	1	3	0	1	0	0	0	1	1	1	1	1	1	1	1	1	1
146	0	150	52	23.1111	18.5-25.0	2	1957	64	60-64	2	1	3	9	2	4	3	2		0	2	2	2	2	3	3	1	1	1	3	1	3	5	1	1	0	1	0	0	0	1	1	1	1	1	1	1	1	1	1
147	0	176	78	25.1808	＞25.0	1	1954	67	65-69	2	1	3	9	2	4	3	2	1	1	1	2	2	2	3	3	1	1	1	3	1	3	3	2	3	0	1	0	0	1	1	1	1	1	3	1	1	1	1	1
148	0	170	50	17.301	＜18.5	2	1958	63	60-64	2	1	3	9	2	3	3	2		0	2	2	2	2	1	6	1	1	3	3	1	3	5	1	3	0	1	0	0	0	1	1	1	1	1	1	1	1	1	3
149	0	172	84	28.3937	＞25.0	1	1957	64	60-64	2	1	3	2	2	4	3	2	4	1	2	1	2	2	2	6	1	1	1	3	1	3	3	2	1	1	1	0	0	0	0	0	1	1	1	1	1	1	1	1
150	0	170	55	19.0311	18.5-25.0	1	1960	61	60-64	3	1	3	9	2	5	2	2		0	2	2	2	2	2	6	1	1	2	3	1	3	5	1	3	0	1	0	0	0	1	1	1	1	1	1	1	1	1	1
151	0	160	58	22.6562	18.5-25.0	2	1961	60	60-64	3	1	3	9	2	4	2	2		0	2	2	2	2	2	6	1	1	2	3	1	3	3	2	3	0	1	0	0	0	1	1	1	1	1	1	1	1	1	3
152	0	169	68	23.8087	18.5-25.0	2	1944	77	75-79	5	2	3	1	2	4	2	1	1	1	1	2	2	2	2	6	2	1	1	2	1	2和3	3	2	3	0	1	0	0	0	0	0	1	1	1	1	1	1	1	1
153	0	182	70	21.1327	18.5-25.0	1	1960	61	60-64	3	1	3	9	2	4	3	2		0	2	2	2	2	2	6	1	1	1	2	1	3	3	1	2	0	1	0	0	0	0	0	2	2	2	2	2	2	2	2
154	0	160	70	27.3438	＞25.0	2	1960	61	60-64	2	1	3	9	2	3	3	2	1	1	1	2	2	2	2	6	1	1	2	3	1	1	5	1	1	0	0	0	0	0	1	1	1	1	1	1	1	1	1	1
155	0	169	70	24.5089	18.5-25.0	1	1953	68	65-69	2	1	3	9	2	3	3	2	1	1	1	2	2	2	2	6	1	1	1	3	1	3	4	2	1	0	1	0	0	0	1	1	1	1	1	1	1	1	1	1
156	0	155	45	18.7305	18.5-25.0	2	1953	68	65-69	2	1	3	9	2	3	3	2		0	2	2	2	2	1	6	1	1	1	3	1	4	5	1	1	0	0	0	0	0	1	1	1	1	1	1	1	1	1	1
157	0	175	60	19.5918	18.5-25.0	1	1953	68	65-69	5	1	3	2	2	5	1	2	2and4	1	2	2	2	2	2	6	1	1	1	3	1	2	2	2	1	0	1	0	0	1	0	0	1	1	1	1	1	1	1	1
158	0	154	47	19.8178	18.5-25.0	2	1953	68	65-69	5	1	3	9	2	4	3	2		0	2	2	2	2	3	6	1	1	2	3	1	3	5	1	3	0	0	0	0	0	1	1	1	1	1	1	1	1	1	1
159	0	178	91	28.7211	＞25.0	1	1959	62	60-64	3	2	3	2	2	4	3	1	1	1	1	2	2	2	2	6	2	1	1	3	1	3	2	2	1	1	1	0	0	1	0	0	1	1	1	1	1	1	1	1
160	0	163	68	25.5937	＞25.0	2	1954	67	65-69	1	1	3	9	2	4	3	2		0	2	2	2	2	3	3	1	1	2	3	1	3	5	1	1	0	1	0	0	0	1	1	1	1	4	1	1	1	1	4
161	0	161	60	23.1473	18.5-25.0	2	1958	63	60-64	3	1	3	9	2	3	3	2		0	2	2	2	2	3	6	1	1	1	3	1	3	5	1	3	0	1	0	0	0	1	1	1	1	3	1	1	1	1	1
162	0	165	60	22.0386	18.5-25.0	2	1957	64	60-64	3	1	3	9	2	4	2	2		0	2	2	2	2	1	6	1	1	2	3	1	3	5	1	1	0	1	0	0	0	1	1	1	1	1	1	1	1	1	1
163	0	168	72	25.5102	＞25.0	1	1949	72	70-74	2	1	3	9	2	4	3	2		0	2	2	2	2	3	6	1	1	1	3	1	3	5	1	3	0	1	0	0	0	1	1	1	1	1	1	1	1	1	1
164	0	165	65	23.8751	18.5-25.0	1	1959	62	60-64	5	1	3	9	2	4	3	2	1	1	1	2	2	2	3	3	1	1	2	3	1	3	3	2	3	0	1	0	0	0	0	1	1	1	1	1	1	1	1	1
165	0	168	65	23.03	18.5-25.0	1	1960	61	60-64	3	1	3	2	2	4	3	2	12	1	2	2	2	2	1	6	1	1	1	2	1	2和3和4	4	1	4	0	1	0	0	0	0	0	1	1	1	1	1	1	1	1
166	0	168	71.5	25.333	＞25.0	1	1941	80	≥80	5	1	3	2	3	4	3	2		0	2	2	2	2	1	6	1	1	1	3	1	2和3	2	2	1	0	1	0	0	0	0	0	1	1	1	1	1	1	1	1
167	0	162	57	21.7193	18.5-25.0	2	1947	74	70-74	2	2	3	9	3	4	3	1		0	2	2	2	2	3	6	2	1	1	2	1	3	3	2	3	0	1	0	0	0	1	1	1	1	1	1	1	1	1	1
168	0	167	60	21.5139	18.5-25.0	2	1955	66	65-69	2	1	3	9	2	4	3	2		0	2	2	2	2	3	6	1	1	1	3	1	3	3	2	3	0	1	0	0	0	1	1	1	1	1	1	1	1	1	1
169	0	158	65	26.0375	＞25.0	2	1958	63	60-64	3	1	3	9	2	3	3	2		0	2	2	2	2	3	6	1	1	1	3	1	3	5	1	1	0	1	0	0	0	1	1	1	1	1	1	1	1	1	1
170	0	169	79	27.6601	＞25.0	2	1953	68	65-69	3	1	3	9	2	4	3	1	1	1	1	2	2	2	2	6	2	1	1	3	1	3和4	5	1	3	0	1	0	0	0	1	1	1	1	1	1	1	1	1	1
171	0	174	78	25.763	＞25.0	1	1960	61	60-64	2	1	3	9	2	4	3	2	1and4	1	1	1	2	2	3	6	1	1	1	3	1	3	5	1	1	0	1	0	0	0	1	1	1	1	1	1	1	1	1	1
172	0	162	60	22.8624	18.5-25.0	2	1956	65	65-69	3	1	3	9	2	4	3	2		0	2	2	2	2	2	6	1	1	1	3	4	3	5	1	3	0	1	0	0	0	1	1	1	1	1	1	1	1	1	1
173	0	176	75	24.2123	18.5-25.0	1	1953	68	65-69	2	1	3	9	2	4	3	2	1	1	1	2	2	2	2	6	1	1	1	3	1	3	5	1	3	0	1	0	0	0	1	1	1	1	1	1	1	1	1	1
174	0	170	65	22.4913	18.5-25.0	1	1955	66	65-69	2	1	3	9	2	4	3	2	1	1	1	2	2	2	2	6	1	1	1	3	1	3	5	1	3	1	1	0	0	1	1	1	1	1	1	1	1	1	1	1
175	0	162	66	25.1486	＞25.0	2	1956	65	65-69	5	1	3	9	2	4	3	2		0	2	2	2	2	3	6	1	1	1	3	1	3	5	1	1	0	1	0	0	0	1	1	1	1	1	1	1	1	1	1
176	0	173	69	23.0546	18.5-25.0	1	1954	67	65-69	4	1	3	1	2	4	3	2	1and4	1	1	1	2	2	3	6	1	1	1	3	1	3	3	1	1	1	1	0	0	0	0	0	1	1	1	1	1	1	1	1
177	0	165	80	29.3848	＞25.0	2	1959	62	60-64	3	1	3	2	2	4	3	2		0	2	2	2	2	2	6	1	1	1	3	1	2	4	1	1	0	1	0	0	0	0	0	1	1	1	1	1	1	1	1
178	0	160	54	21.0938	18.5-25.0	2	1957	64	60-64	4	2	3	2	2	4	2	1	6	1	2	2	2	2	2	6	3	1	1	3	1	2和3和4和7	2	1	3	0	1	1	0	0	1	0	1	1	1	1	1	1	1	3
179	0	162	60	22.8624	18.5-25.0	2	1958	63	60-64	2	1	3	9	2	3	3	2	4	1	2	1	2	2	3	6	1	1	2	3	1	3	3	2	1	0	1	0	0	0	1	1	1	1	1	1	1	1	1	1
180	0	173	63	21.0498	18.5-25.0	1	1957	64	60-64	3	1	3	9	2	4	3	2		0	2	2	2	2	2	6	1	1	1	3	1	3和4	4	1	3	0	1	0	0	1	1	1	1	1	1	1	1	1	1	1
181	0	160	70	27.3438	＞25.0	2	1958	63	60-64	3	1	3	9	2	4	3	2	1	1	1	2	2	2	3	3	1	1	1	2	1	3和4	3	2	3	0	1	0	0	0	1	1	1	1	1	1	1	1	1	4
182	0	158	52.5	21.0303	18.5-25.0	2	1952	69	65-69	2	1	3	3	2	4	3	2	6	1	2	2	2	2	3	6	1	1	1	2	1	1	5	1	1	0	0	0	0	0	1	0	1	3	1	1	1	1	1	1
183	0	162	55	20.9572	18.5-25.0	2	1952	69	65-69	2	1	3	4	2	3	3	2	1and7	1	1	2	1	2	3	6	1	1	1	3	1	2和3和4和7	5	1	6	0	1	0	0	0	1	0	1	1	3	1	1	1	1	3
184	0	168	80	28.3447	＞25.0	2	1943	78	75-79	1	2	3	4	3	3	3	1	1and2and4and6	1	1	1	2	2	4	6	2	1	1	3	2	8	3	1	3	0	0	0	1	0	1	0	1	1	1	1	1	1	1	1
185	0	176	65	20.984	18.5-25.0	1	1944	77	75-79	2	1	3	9	2	4	3	2		0	2	2	2	2	3	6	1	1	2	3	1	4	5	1	3	0	0	0	0	0	1	1	1	1	1	1	1	1	1	1
186	0	174	85	28.075	＞25.0	1	1955	66	65-69	3	1	3	2	2	4	3	2	1and2	1	1	2	2	2	2	6	1	1	1	3	1	3	3	2	1	0	1	0	0	0	0	0	1	1	1	1	1	1	1	1
187	0	158	65	26.0375	＞25.0	2	1956	65	65-69	2	2	3	2	2	3	1	1	1	1	1	2	2	2	3	6	2	1	2	3	1	1	3	1	3	0	1	0	0	0	0	0	1	1	1	1	1	1	1	1
188	0	170	75	25.9516	＞25.0	1	1956	65	65-69	2	2	3	4	2	4	3	1	1and7	1	1	2	1	2	3	6	2	1	1	3	1	2和3	5	1	6	1	1	0	0	0	1	1	1	1	1	1	1	1	1	1
189	0	172	79	26.7036	＞25.0	2	1950	71	70-74	2	2	3	9	3	3	3	2	1	1	1	2	2	2	4	3	2	1	2	3	1	3	5	1	3	0	1	0	0	0	1	1	1	1	3	1	1	1	1	1
190	0	157	55	22.3133	18.5-25.0	2	1950	71	70-74	2	1	3	9	2	4	3	2	1and4	1	1	1	2	2	3	6	1	1	1	3	1	4	5	1	3	0	1	0	0	0	1	1	1	1	1	1	1	1	1	1
191	0	165	63	23.1405	18.5-25.0	2	1957	64	60-64	2	1	3	9	2	3	3	2		0	2	2	2	2	2	6	1	1	1	1	1	2	4	1	2	0	0	1	0	0	0	0	2	2	2	2	2	2	2	2
192	0	178	82	25.8806	＞25.0	1	1954	67	65-69	2	1	3	9	2	4	3	2	1	1	1	2	2	2	2	6	1	1	1	2	1	2	4	1	2	0	0	1	0	0	0	0	2	2	2	2	2	2	2	2
193	0	155	60	24.974	18.5-25.0	2	1940	81	≥80	5	1	3	9	3	4	3	2		0	2	2	2	2	2	6	1	1	1	3	1	3	5	1	3	0	1	0	0	0	1	1	1	1	1	1	1	1	1	3
194	0	160	56	21.875	18.5-25.0	2	1957	64	60-64	4	1	3	1	2	4	2	2		0	2	2	2	2	2	6	1	1	3	3	1	3	3	1	1	0	1	0	0	0	0	0	1	1	1	1	1	1	1	1
195	0	164	57.5	21.3786	18.5-25.0	2	1961	60	60-64	2	2	3	9	2	3	3	1		0	2	2	2	2	3	6	2	1	3	3	1	3	5	1	3	0	1	0	0	0	1	1	1	1	3	1	1	1	1	1
196	0	160	48	18.75	18.5-25.0	2	1937	84	≥80	1	2	3	6	3	2	3	3	12	1	2	2	2	2	3	6	2	2	1	3	4	1	5	1	4	0	0	1	0	0	1	1	1	1	1	1	1	1	1	1
197	0	160	68.5	26.7578	＞25.0	2	1958	63	60-64	3	2	3	1	2	3	3	3	12	1	2	2	2	2	2	6	6	1	1	3	1	2	5	1	4	0	0	1	0	0	1	1	1	1	1	1	1	1	1	1
198	0	160	60	23.4375	18.5-25.0	2	1950	71	70-74	2	1	3	9	2	3	3	2	1and4	1	1	1	2	2	3	6	2	1	1	3	1	3	3	1	2	0	1	1	0	0	0	0	2	2	2	2	2	2	2	2
199	0	172	71	23.9995	18.5-25.0	1	1946	75	75-79	4	1	3	1	2	5	1	2	12	1	2	2	2	2	2	6	1	1	1	1	1	2和3和6	5	1	4	0	1	1	0	0	1	1	1	1	1	1	1	1	1	1
200	0	170	72.5	25.0865	＞25.0	2	1950	71	70-74	2	1	3	3	2	4	1	2	1	1	1	2	2	2	2	6	1	1	1	1	1	1	5	1	4	0	0	1	0	0	1	1	1	1	1	1	1	1	1	1
201	0	156	80	32.8731	＞25.0	2	1947	74	70-74	2	1	3	3	3	3	3	2	1	1	1	2	2	2	2	6	1	1	1	3	1	2和4和5和7	3	1	3	0	0	0	0	0	0	0	1	1	1	1	1	1	1	1
202	0	162	71	27.0538	＞25.0	2	1948	73	70-74	3	2	2	9	3	2	2	1	1	1	1	2	2	2	3	6	2	2	1	3	1	3和5	4	2	3	0	1	0	0	0	1	0	1	4	1	1	1	1	1	1
203	0	170	70	24.2215	18.5-25.0	1	1956	65	65-69	4	1	3	2	2	4	3	2	1and2and4	1	1	1	2	2	3	6	1	1	1	3	1	3	2	1	3	0	1	0	0	0	0	0	1	1	1	1	1	1	1	1
204	0	163	67	25.2174	＞25.0	2	1956	65	65-69	3	1	3	2	2	4	3	2		0	2	2	2	2	3	6	1	1	1	3	1	2	3	1	1	0	1	0	0	0	0	0	1	1	1	1	1	1	1	1
205	0	160	65	25.3906	＞25.0	2	1946	75	75-79	3	1	3	9	2	4	3	2		0	2	2	2	2	2	6	1	1	1	3	1	3	2	1	2	0	0	1	0	0	0	0	2	2	2	2	2	2	2	2
206	0	160	65	25.3906	＞25.0	2	1952	69	65-69	2	1	3	9	2	3	3	2	1and4	1	1	1	2	2	3	6	1	1	1	3	1	3	3	2	1	0	0	1	0	0	0	0	2	2	2	2	2	2	2	2
207	0	158	70	28.0404	＞25.0	2	1953	68	65-69	2	2	3	2	2	3	1	1	1and7	1	1	2	2	2	3	6	6	1	3	3	1	8	5	1	6	0	0	1	0	0	1	1	1	4	4	3	1	3	1	4
208	0	170	63	21.7993	18.5-25.0	1	1959	62	60-64	3	2	3	9	2	4	3	1		0	2	2	2	2	3	6	2	1	3	3	1	3	4	1	1	1	0	0	0	1	0	0	2	2	2	2	2	2	2	2
209	0	160	49	19.1406	18.5-25.0	2	1961	60	60-64	3	1	3	9	2	4	3	2		0	2	2	2	2	2	6	1	1	1	3	1	2	2	1	1	0	0	1	0	0	0	0	2	2	2	2	2	2	2	2
210	0	175	60	19.5918	18.5-25.0	1	1959	62	60-64	4	1	3	9	2	4	3	2	1	1	1	2	2	2	2	6	1	1	2	3	1	3	5	1	3	0	1	0	0	0	1	1	1	1	1	1	1	1	1	1
211	0	160	66	25.7812	＞25.0	2	1958	63	60-64	2	1	3	9	2	4	3	2		0	2	2	2	2	3	6	1	1	1	3	1	3	5	1	3	0	0	0	0	0	1	1	1	1	3	1	1	1	1	4
212	0	153	48.5	20.7185	18.5-25.0	2	1954	67	65-69	2	2	3	1	3	4	1	3	6	1	2	2	2	2	2	6	2	1	1	3	1	2和3	5	1	3	0	1	0	0	1	0	0	1	1	1	1	1	1	1	1
213	0	173	65	21.7181	18.5-25.0	1	1954	67	65-69	3	1	3	1	3	4	3	2	1	1	2	2	2	2	2	6	1	1	1	1	1	2和3	5	1	4	1	1	1	0	0	0	0	1	1	1	1	1	1	1	1
214	0	160	50	19.5312	18.5-25.0	2	1955	66	65-69	3	1	3	2	3	3	3	2	5and6	1	2	2	2	2	4	6	1	1	1	3	1	2和3和4和5和6	5	1	3	0	1	0	0	0	0	0	1	3	3	1	1	1	1	3
215	0	160	60	23.4375	18.5-25.0	2	1951	70	70-74	2	1	3	4	2	3	3	3	4	1	2	1	2	2	2	3	2	1	3	1	1	2和3和4	2	2	4	0	1	1	0	0	0	0	1	1	1	1	1	1	1	1
216	0	158	66	26.4381	＞25.0	2	1946	75	75-79	1	1	3	1	3	4	3	4		0	2	2	2	2	2	6	2	1	1	1	1	2和3和4	2	1	3	0	1	0	0	0	0	0	1	1	1	1	1	1	1	1
217	0	170	85	29.4118	＞25.0	2	1961	60	60-64	4	1	3	9	2	4	3	2		0	2	2	2	2	2	6	1	1	1	3	1	3	5	1	3	0	1	0	0	0	1	1	1	1	1	1	1	1	1	1
218	0	168	64	22.6757	18.5-25.0	1	1958	63	60-64	3	1	3	9	2	4	3	3	4	1	2	1	2	2	3	6	1	1	4	3	1	3	5	1	3	1	1	0	0	0	1	1	1	1	1	1	1	1	1	1
219	0	173	70	23.3887	18.5-25.0	1	1957	64	60-64	3	1	3	9	2	4	3	2	1and4	1	1	1	2	2	3	6	1	1	1	2	1	3	3	2	2	1	1	0	0	0	0	0	2	2	2	2	2	2	2	2
220	0	158	62	24.8358	18.5-25.0	2	1960	61	60-64	3	1	3	9	2	4	3	2		0	2	2	2	2	3	6	1	1	1	2	1	3	4	1	2	0	1	1	0	0	0	0	2	2	2	2	2	2	2	2
221	0	183	85	25.3815	＞25.0	1	1958	63	60-64	4	1	3	9	2	4	3	2		0	2	2	2	2	2	6	1	1	1	2	1	3	4	1	1	1	1	0	0	0	0	0	2	2	2	2	2	2	2	2
222	0	170	72.5	25.0865	＞25.0	2	1961	60	60-64	3	1	3	9	2	4	3	2	1	1	1	2	2	2	2	6	1	1	1	2	1	3	4	1	1	0	1	0	0	0	0	0	2	2	2	2	2	2	2	2
223	0	169	74	25.9095	＞25.0	1	1956	65	65-69	1	1	3	9	2	5	3	2	12	1	2	2	2	2	2	6	1	1	2	3	1	3	5	1	1	1	1	1	0	1	1	1	1	1	1	1	1	1	1	1
224	0	183	77	22.9926	18.5-25.0	1	1957	64	60-64	3	1	3	1	3	4	3	2		0	2	2	2	2	2	6	1	1	1	2	1	2	5	1	2	1	1	0	0	0	0	0	2	2	2	2	2	2	2	2
225	0	172	65	21.9713	18.5-25.0	2	1956	65	65-69	2	1	3	2	3	4	3	2		0	2	2	2	2	2	6	1	1	1	3	1	2	4	1	2	0	1	0	0	0	0	0	2	2	2	2	2	2	2	2
226	0	162	65	24.7676	18.5-25.0	2	1957	64	60-64	3	1	3	9	2	4	3	2	1	1	1	2	2	2	4	3	1	1	2	3	1	3	5	1	3	0	1	0	0	0	1	1	1	1	4	1	1	1	1	4
227	0	169	60	21.0077	18.5-25.0	1	1952	69	65-69	2	1	4	9	2	2	3	4		0	2	2	2	2	1	6	1	2	3	3	1	2和3和4	4	1	3	0	1	0	0	0	1	0	1	1	1	1	1	1	1	1
228	0	156	47.5	19.5184	18.5-25.0	2	1953	68	65-69	1	1	4	9	2	2	3	4		0	2	2	2	2	2	6	1	2	3	3	1	2和3和4	4	1	4	0	1	0	0	0	1	0	1	1	1	1	1	1	1	1
229	0	155	57	23.7253	18.5-25.0	2	1954	67	65-69	3	1	3	4	2	4	3	3	1	1	1	2	2	2	2	6	2	1	1	3	1	2和3	3	1	3	0	1	0	0	0	1	0	1	1	1	1	1	1	1	1
230	0	171	68	23.255	18.5-25.0	1	1956	65	65-69	2	1	3	2	2	4	3	3		0	2	2	2	2	1	6	2	1	1	1	1	2和3和4	3	1	3	0	1	0	0	0	1	1	1	1	1	1	1	1	1	1
231	0	160	65	25.3906	＞25.0	2	1958	63	60-64	2	1	3	4	4	3	3	1	1	1	2	2	2	2	1	6	2	1	1	3	1	1	3	2	4	0	0	0	0	0	0	0	1	1	1	1	1	1	1	1
232	0	164	69	25.6544	＞25.0	2	1958	63	60-64	3	1	3	9	2	4	3	2	1	1	1	2	2	2	3	6	1	1	2	3	1	3	5	1	3	0	1	0	0	0	1	1	1	1	1	1	1	1	1	1
233	0	174	82	27.0842	＞25.0	1	1958	63	60-64	2	1	3	9	2	4	3	2		0	2	2	2	2	2	6	1	1	2	3	1	3	5	1	2	1	1	0	0	1	1	1	1	1	1	1	1	1	1	1
234	0	175	70	22.8571	18.5-25.0	1	1955	66	65-69	2	1	3	9	2	4	3	2		0	2	2	2	2	2	6	1	1	2	3	1	3	5	1	3	0	1	0	0	1	1	1	1	1	1	1	1	1	1	1
235	0	170	80	27.6817	＞25.0	1	1960	61	60-64	5	1	3	2	2	4	3	2	1and2and4	1	1	1	2	2	2	6	1	1	1	3	1	2	3	1	1	1	1	0	0	1	0	0	1	1	1	1	1	1	1	1
236	0	160	60	23.4375	18.5-25.0	2	1960	61	60-64	3	1	3	2	2	4	3	2	4	1	2	1	2	2	2	6	1	1	1	3	1	2和3	2	2	2	0	1	0	0	0	0	0	1	1	1	1	1	1	1	1
237	0	169	65	22.7583	18.5-25.0	1	1948	73	70-74	2	1	3	9	2	4	3	2	4	1	2	1	2	2	4	3	1	1	2	2	1	4	5	1	2	0	0	0	0	0	1	1	1	1	1	1	1	1	1	1
238	0	160	60	23.4375	18.5-25.0	2	1958	63	60-64	3	1	3	9	2	4	3	2	1	1	1	2	2	2	2	6	1	1	1	2	1	3	5	1	3	0	1	0	0	0	1	1	1	1	1	1	1	1	1	1
239	0	180	82	25.3086	＞25.0	1	1957	64	60-64	2	1	3	9	2	4	3	2		0	2	2	2	2	2	6	1	1	1	2	1	3	5	1	3	1	1	0	0	1	1	1	1	1	1	1	1	1	1	1
240	0	160	59	23.0469	18.5-25.0	2	1950	71	70-74	2	1	3	9	2	4	3	2		0	2	2	2	2	2	6	1	1	2	2	1	4	3	2	2	0	0	0	0	0	1	1	1	1	1	1	1	1	1	1
241	0	170	80	27.6817	＞25.0	1	1959	62	60-64	2	1	3	2	2	4	3	2		0	2	2	2	2	2	6	1	1	4	3	1	4	3	1	2	1	0	0	0	1	0	0	2	2	2	2	2	2	2	2
242	0	156	57.5	23.6275	18.5-25.0	2	1960	61	60-64	3	1	3	2	2	4	1	2	6	1	2	2	2	2	2	6	1	1	1	2	1	2	2	2	2	0	0	0	0	0	0	0	1	1	1	1	1	1	1	1
243	0	172	70	23.6614	18.5-25.0	1	1957	64	60-64	2	1	3	2	2	4	1	2		0	2	2	2	2	1	6	1	1	1	3	1	2	3	2	2	1	1	0	0	0	0	0	2	2	2	2	2	2	2	2
244	0	158	57	22.8329	18.5-25.0	2	1954	67	65-69	3	1	3	9	2	4	3	2	1and4	1	1	2	2	2	3	6	1	1	1	3	1	4	5	1	2	0	1	0	0	0	1	1	1	1	1	1	1	1	1	1
245	0	175	75	24.4898	18.5-25.0	1	1949	72	70-74	3	1	3	9	2	4	3	2		0	2	2	2	2	2	6	1	1	1	3	1	4	5	1	2	0	0	0	0	0	1	1	1	1	1	1	1	1	1	1
246	0	170	80	27.6817	＞25.0	1	1959	62	60-64	2	1	3	9	2	5	3	2	1	1	1	2	2	2	3	6	1	1	2	3	1	1	4	1	2	1	0	0	0	1	0	0	2	2	2	2	2	2	2	2
247	0	160	54	21.0938	18.5-25.0	2	1951	70	70-74	2	2	3	4	2	3	3	1		0	2	2	2	2	2	6	2	1	1	3	1	2和3和4	5	1	6	0	1	0	0	0	1	0	1	1	1	1	1	1	1	1
248	0	153	60	25.6312	＞25.0	2	1953	68	65-69	2	1	3	9	2	4	3	2		0	2	2	2	2	2	6	1	1	1	3	1	3	5	1	3	0	1	0	0	0	1	1	1	1	1	1	1	1	1	1
249	0	168	70	24.8016	18.5-25.0	1	1951	70	70-74	2	1	3	9	2	4	3	2	1and4	1	1	1	2	2	3	6	1	1	1	3	1	3	5	1	3	0	1	0	0	1	1	1	1	1	1	1	1	1	1	1
250	0	171	80	27.3588	＞25.0	1	1950	71	70-74	4	1	3	1	2	4	1	2	9	1	2	2	2	2	2	6	1	1	1	3	1	1	4	1	3	0	0	0	0	1	0	0	1	1	1	1	1	1	1	1
251	0	178	65	20.5151	18.5-25.0	2	1954	67	65-69	3	1	3	1	2	4	3	3	12	1	2	2	2	2	3	6	2	1	3	3	1	3	5	1	4	0	1	0	0	0	1	1	1	1	1	1	1	1	1	1
252	0	170	85	29.4118	＞25.0	2	1957	64	60-64	1	1	3	4	2	3	1	1	12	1	2	2	2	2	3	6	2	1	1	1	1	2和3和6	5	1	2	0	1	0	0	0	0	1	1	1	1	1	1	1	1	1
253	0	164	70	26.0262	＞25.0	2	1951	70	70-74	2	2	3	9	2	4	3	3	1	1	1	2	2	2	3	6	1	1	1	3	1	4	5	1	3	0	0	0	0	0	1	1	1	1	3	1	1	1	1	1
254	0	162	63	24.0055	18.5-25.0	2	1960	61	60-64	3	1	3	9	2	4	2	2		0	2	2	2	2	2	6	1	1	2	1	1	2和3和6	3	1	4	0	1	0	0	0	0	0	1	1	1	1	1	1	1	2
255	0	171	57	19.4932	18.5-25.0	1	1958	63	60-64	2	1	3	4	2	4	2	1		0	2	2	2	2	2	6	2	1	3	3	1	3	5	1	6	1	1	0	0	0	1	0	1	1	1	1	1	1	1	1
256	0	157	60	24.3418	18.5-25.0	2	1956	65	65-69	2	2	3	9	2	3	2	3		0	2	2	2	2	2	6	2	1	2	1	1	2和3	2	1	4	0	1	0	0	0	0	0	1	1	1	1	1	1	1	1
257	0	158	65	26.0375	＞25.0	2	1958	63	60-64	2	1	3	9	2	4	3	3	6	1	2	2	2	2	3	6	1	1	2	2	1	3	2	1	3	0	1	0	0	0	1	1	1	1	1	1	1	1	1	1
258	0	165	62.5	22.9568	18.5-25.0	2	1952	69	65-69	2	1	3	9	2	3	2	2		0	2	2	2	2	2	6	1	1	3	3	1	3	3	1	2	0	1	0	0	0	0	0	2	2	2	2	2	2	2	2
259	0	174	82.5	27.2493	＞25.0	1	1952	69	65-69	2	1	3	9	2	5	2	2		0	2	2	2	2	2	6	1	1	1	3	1	3	3	1	2	0	1	0	0	0	0	0	2	2	2	2	2	2	2	2
260	0	160	52.5	20.5078	18.5-25.0	2	1959	62	60-64	3	1	3	9	2	4	3	2		0	2	2	2	2	3	6	1	1	3	3	1	8	3	1	2	0	1	0	0	0	0	0	2	2	2	2	2	2	2	2
261	0	168	70	24.8016	18.5-25.0	2	1960	61	60-64	2	1	3	9	2	3	3	2	1	1	1	2	2	2	2	6	2	1	3	1	1	3	3	1	2	0	1	0	0	0	0	0	2	2	2	2	2	2	2	2
262	0	160	62	24.2188	18.5-25.0	2	1951	70	70-74	1	1	3	9	3	4	3	3	1and8	1	1	2	2	2	2	6	2	1	1	3	1	3	2	1	4	0	1	0	0	0	1	1	1	1	1	1	1	1	1	1
263	0	167	78	27.968	＞25.0	1	1956	65	65-69	2	1	3	9	3	3	3	2	1	1	1	1	2	2	2	6	1	1	1	3	1	2	2	2	2	0	1	0	0	0	0	0	2	2	2	2	2	2	2	2
264	0	160	63	24.6094	18.5-25.0	2	1957	64	60-64	2	1	3	9	3	3	3	2		0	2	2	2	2	2	6	1	1	1	3	1	3	2	1	2	0	1	0	0	0	0	0	2	2	2	2	2	2	2	2
265	0	155	60	24.974	18.5-25.0	2	1946	75	75-79	5	1	3	1	3	5	3	2	1and2and6	1	1	2	2	2	3	6	1	1	1	1	1	3	3	1	3	0	1	1	0	0	0	1	1	1	1	1	1	1	1	1
266	0	166	68	24.677	18.5-25.0	2	1960	61	60-64	2	1	3	9	2	4	1	2	4and12	1	2	1	2	2	2	6	1	1	3	1	1	3	4	1	3	0	1	0	0	0	0	1	1	1	1	1	1	1	1	1
267	0	166	63	22.8625	18.5-25.0	1	1953	68	65-69	4	1	3	1	2	5	3	1		0	2	2	2	2	2	6	1	1	3	1	1	2	2	1	3	0	1	1	0	0	0	0	1	1	1	1	1	1	1	1
268	0	270	75	10.2881	＜18.5	2	1956	65	65-69	3	1	3	9	3	4	3	2	1	1	1	2	2	2	2	6	1	1	1	3	1	4	5	1	3	0	1	0	0	0	1	1	1	1	1	1	1	1	1	1
269	0	178	80	25.2493	＞25.0	1	1947	74	70-74	3	1	3	9	3	4	3	2	4	1	2	1	2	2	3	6	1	1	1	3	1	3	5	1	3	0	1	0	0	0	1	1	1	1	1	1	1	1	1	1
270	0	164	60	22.3081	18.5-25.0	2	1958	63	60-64	2	1	3	8	2	3	2	3		0	2	2	2	2	2	6	2	1	2	2	1	2和3	4	1	4	0	1	0	0	0	0	0	1	1	1	1	1	1	1	1
271	0	160	67.5	26.3672	＞25.0	2	1955	66	65-69	3	1	3	9	2	4	3	2		0	2	2	2	2	2	6	1	1	1	3	1	4	5	1	3	0	1	0	0	0	1	1	1	1	1	1	1	1	1	1
272	0	182	80	24.1517	18.5-25.0	1	1951	70	70-74	3	1	3	9	2	4	3	2	4	1	2	1	2	2	2	6	1	1	1	3	1	3	5	1	3	0	1	0	0	1	1	1	1	1	1	1	1	1	1	1
273	0	155	55	22.8928	18.5-25.0	2	1952	69	65-69	3	1	3	9	2	4	3	2		0	2	2	2	2	2	6	1	1	1	3	1	3	5	1	3	0	1	0	0	0	1	1	1	1	1	1	1	1	1	1
274	0	165	60	22.0386	18.5-25.0	1	1946	75	75-79	3	1	4	9	4	1	3	2	1	1	1	2	2	2	1	6	1	2	3	3	1	1	5	1	2	0	0	0	0	0	1	1	1	1	1	1	1	1	1	1
275	0	156	55	22.6003	18.5-25.0	2	1952	69	65-69	1	1	4	9	4	1	3	2	1	1	1	2	2	2	2	6	1	2	3	1	4	1	5	1	2	1	0	0	0	0	1	1	1	1	1	1	1	1	1	1
276	0	162	75	28.578	＞25.0	2	1954	67	65-69	3	2	3	9	2	4	3	1	1	1	1	2	2	2	2	6	2	1	2	3	1	2	3	2	6	0	1	0	0	0	1	1	1	1	1	1	1	1	1	1
277	0	156	72.5	29.7913	＞25.0	2	1948	73	70-74	2	2	3	9	3	3	3	3	1	1	1	2	2	2	3	6	2	1	1	2	1	2	3	1	2	1	0	0	0	0	0	0	2	2	2	2	2	2	2	2
278	0	163	62.5	23.5237	18.5-25.0	2	1949	72	70-74	2	2	3	9	3	4	3	1	1and4	1	1	1	2	2	3	6	2	1	1	2	1	3	4	1	2	0	1	0	1	0	0	0	2	2	2	2	2	2	2	2
279	0	160	86	33.5938	＞25.0	2	1947	74	70-74	2	2	3	9	3	3	3	1	1	1	1	2	2	2	3	6	2	1	2	3	1	3	5	1	3	0	1	0	0	0	1	1	1	1	1	1	1	1	1	1
280	0	150	50	22.2222	18.5-25.0	2	1950	71	70-74	1	1	3	9	2	3	3	2		0	2	2	2	2	3	6	1	1	1	2	1	1	4	1	2	0	0	0	1	0	0	0	2	2	2	2	2	2	2	2
281	0	170	60	20.7612	18.5-25.0	1	1958	63	60-64	2	1	3	4	2	4	3	3		0	2	2	2	2	1	6	1	1	4	3	1	2	5	1	3	1	1	0	0	0	1	0	1	1	1	1	1	1	1	1
282	0	165	73	26.8136	＞25.0	2	1948	73	70-74	1	1	3	8	3	5	3	2	1and6	1	1	2	2	2	3	6	2	1	1	3	1	3和4	5	1	3	0	1	0	0	0	1	0	1	3	1	1	1	1	1	1
283	0	175	75	24.4898	18.5-25.0	1	1951	70	70-74	4	1	3	1	2	4	3	2		0	2	2	2	2	1	6	1	1	1	3	1	2和3和4	2	2	3	1	1	0	0	0	0	0	1	1	1	1	1	1	1	1
284	0	162	79	30.1021	＞25.0	2	1958	63	60-64	3	1	3	2	2	4	3	2	6	1	2	2	2	2	3	6	1	1	2	2	1	2	5	1	1	0	1	1	0	0	0	0	1	1	1	1	1	1	1	1
285	0	162	57	21.7193	18.5-25.0	2	1957	64	60-64	2	1	3	9	2	4	3	2		0	2	2	2	2	2	6	1	1	1	3	1	3	5	1	3	0	1	0	0	0	1	1	1	1	1	1	1	1	1	1
286	0	172	65	21.9713	18.5-25.0	1	1950	71	70-74	2	1	3	6	3	4	2	2	1	1	1	2	2	2	2	6	1	1	3	2	1	3	5	1	3	1	1	0	0	0	1	0	1	1	1	1	2	1	1	1
287	0	162	55	20.9572	18.5-25.0	2	1957	64	60-64	2	1	3	9	2	4	3	2	1	1	1	2	2	2	3	6	1	1	2	3	1	3	5	1	3	0	1	0	0	0	1	1	1	1	1	1	1	1	1	1
288	0	153	50	21.3593	18.5-25.0	2	1950	71	70-74	4	2	3	2	2	4	3	3	1and4	1	1	1	2	2	4	6	2	1	1	3	1	2	3	1	3	0	0	1	0	0	1	0	2	2	2	2	2	2	2	2
289	0	170	78	26.9896	＞25.0	1	1958	63	60-64	5	1	3	9	3	4	3	2	1	1	1	2	2	2	2	6	1	1	1	3	1	3	5	1	1	0	1	0	0	0	1	1	1	1	1	1	1	1	1	1
290	0	160	53	20.7031	18.5-25.0	2	1960	61	60-64	5	1	3	9	3	4	3	2		0	2	2	2	2	3	6	1	1	1	3	1	3和4	5	1	1	0	1	0	0	0	1	1	1	1	1	1	1	1	1	1
291	0	160	70	27.3438	＞25.0	2	1946	75	75-79	3	2	3	9	3	3	3	3	1and4	1	1	1	2	2	3	6	2	1	1	2	1	3	2	2	2	0	0	0	0	0	0	0	2	2	2	2	2	2	2	2
292	0	183	80	23.8884	18.5-25.0	1	1953	68	65-69	2	1	3	9	3	4	3	2	1	1	1	2	2	2	3	6	1	1	3	3	1	3	5	1	1	0	1	0	0	0	1	1	2	2	2	2	2	2	2	2
293	0	164	48	17.8465	＜18.5	2	1955	66	65-69	2	1	3	9	3	4	3	2		0	2	2	2	2	4	6	1	1	3	3	1	3	5	1	3	0	1	0	0	0	1	1	2	2	2	2	2	2	2	2
294	0	180	75	23.1481	18.5-25.0	1	1956	65	65-69	4	1	3	2	2	4	3	2	1	1	1	2	2	2	2	6	1	1	1	2	1	3	4	2	3	1	1	0	0	0	0	0	2	2	2	2	2	2	2	2
295	0	165	64	23.5078	18.5-25.0	2	1956	65	65-69	3	1	3	9	2	4	3	2		0	2	2	2	2	2	6	1	1	1	2	1	3	4	2	2	0	1	0	0	0	1	1	1	1	1	1	1	1	1	1
296	0	163	66	24.841	18.5-25.0	1	1949	72	70-74	3	1	3	9	2	4	3	2	1	1	1	2	2	2	2	6	1	1	1	3	1	3	5	1	2	1	1	0	0	0	1	1	1	1	1	1	1	1	1	1
297	0	160	73	28.5156	＞25.0	2	1952	69	65-69	2	1	3	9	2	4	3	2	1and4	1	1	1	2	2	3	6	1	1	1	3	1	3	4	2	1	0	1	0	0	0	1	1	1	1	1	3	1	1	1	1
298	0	174	74	24.4418	18.5-25.0	1	1961	60	60-64	3	1	3	2	2	4	3	2	4	1	2	1	2	2	2	6	1	1	1	3	1	2	4	1	3	1	0	0	0	0	0	0	2	2	2	2	2	2	2	2
299	0	164	66	24.539	18.5-25.0	2	1960	61	60-64	3	1	3	4	2	4	3	2	6	1	2	2	2	2	3	6	1	1	2	2	1	4	2	2	3	0	0	0	0	0	0	0	2	2	2	2	2	2	2	2
300	0	159	70	27.6888	＞25.0	2	1960	61	60-64	2	1	3	9	2	4	2	2		0	2	2	2	2	2	6	1	1	1	2	1	2和3	3	2	3	1	1	0	0	1	0	0	2	1	2	1	1	1	1	1
301	0	175	70	22.8571	18.5-25.0	1	1958	63	60-64	2	1	3	9	2	4	3	2	1	1	1	2	2	2	2	6	1	1	2	3	1	3	5	1	3	1	1	0	0	1	1	1	1	1	1	1	1	1	1	1
302	0	158	67	26.8386	＞25.0	2	1959	62	60-64	2	1	4	9	3	1	3	3		0	2	2	2	2	2	6	2	2	4	3	1	4	5	1	2	0	0	0	0	0	1	1	1	1	1	1	1	1	1	1
303	0	170	74	25.6055	＞25.0	1	1960	61	60-64	3	1	2	9	3	3	3	2		0	2	2	2	2	2	6	1	2	4	1	1	4	5	1	3	0	0	0	0	1	1	1	1	1	1	1	1	1	1	1
304	0	161	80	30.863	＞25.0	2	1959	62	60-64	3	1	3	8	2	4	3	2	1	1	1	1	2	2	3	6	1	1	2	3	1	2	4	1	3	0	0	0	0	0	1	0	1	1	1	1	1	1	1	1
305	0	164	72	26.7698	＞25.0	2	1949	72	70-74	1	1	3	9	3	4	3	2	1	1	1	2	2	2	2	6	1	1	1	3	1	3	5	1	2	0	1	0	0	0	1	1	1	1	1	1	1	1	1	1
306	0	166	60	21.7738	18.5-25.0	1	1952	69	65-69	2	1	3	9	3	4	3	2	1	1	1	2	2	2	2	6	1	1	1	3	1	3	5	1	3	0	1	0	0	0	1	1	1	1	1	1	1	1	1	1
307	0	178	87	27.4587	＞25.0	1	1954	67	65-69	2	2	3	9	2	4	3	1	1and2and4	1	1	1	2	2	3	6	2	1	1	3	1	3和4	5	1	3	0	1	0	0	0	1	1	1	1	1	1	1	1	1	1
308	0	180	79	24.3827	18.5-25.0	1	1948	73	70-74	3	1	3	9	2	5	3	2	1	1	1	1	2	2	2	6	1	1	1	3	1	3	2	3	2	0	1	0	0	1	1	1	1	1	1	1	1	1	1	1
309	0	160	60	23.4375	18.5-25.0	2	1952	69	65-69	2	1	3	9	2	3	3	2	1	1	1	2	2	2	2	6	1	1	1	3	1	4	2	3	2	0	0	1	1	0	1	1	1	1	1	1	1	1	1	1
310	0	162	65	24.7676	18.5-25.0	2	1949	72	70-74	3	2	3	9	2	4	3	1	1	1	1	2	2	2	2	6	2	1	1	3	1	3	4	2	3	0	1	0	0	0	1	1	1	1	1	1	1	1	1	1
311	0	165	75	27.5482	＞25.0	2	1961	60	60-64	3	1	3	1	2	5	2	2	12	1	2	2	2	2	1	6	2	1	1	3	1	4	4	1	3	0	0	0	0	0	1	1	1	1	1	1	1	1	1	1
312	0	172	52.5	17.7461	＜18.5	1	1957	64	60-64	3	1	3	2	2	5	2	2	12	1	2	2	2	2	1	6	1	1	1	3	1	3	4	1	3	0	1	0	1	1	0	1	1	1	1	1	1	1	1	1
313	0	152	55	23.8054	18.5-25.0	2	1950	71	70-74	1	1	3	9	4	2	2	3	1and4	1	1	2	2	2	3	6	2	2	3	3	1	2	3	2	2	0	1	0	0	0	0	0	2	2	2	2	2	2	2	2
314	0	170	75	25.9516	＞25.0	1	1959	62	60-64	2	1	3	9	2	4	2	1	12	1	2	2	2	2	2	2	2	1	4	3	1	2	5	1	3	0	1	0	0	1	0	0	3	3	3	1	3	2	2	3
315	0	170	67	23.1834	18.5-25.0	1	1957	64	60-64	2	1	3	6	2	4	1	2	1	1	1	2	2	2	3	6	1	1	4	3	1	1	5	1	3	1	0	0	0	1	1	0	1	1	1	1	1	1	1	1
316	0	160	60	23.4375	18.5-25.0	2	1960	61	60-64	2	1	3	6	2	3	1	2	1and6	1	1	2	2	2	3	6	1	1	1	3	1	2和3和4和5和6	5	1	3	0	1	0	0	0	0	0	1	1	1	1	1	1	1	1
317	0	160	65	25.3906	＞25.0	2	1956	65	65-69	2	1	3	9	1	3	3	2		0	2	2	2	2	3	6	1	1	2	3	4	3	3	2	3	0	1	0	0	0	1	1	1	1	3	1	1	1	1	4
318	0	170	80	27.6817	＞25.0	1	1952	69	65-69	2	1	3	9	1	4	3	2	1	1	1	2	2	2	3	6	1	1	2	3	1	4	5	1	2	1	0	0	0	0	1	1	1	1	1	1	1	1	1	1
319	0	163	68	25.5937	＞25.0	2	1952	69	65-69	2	1	4	9	1	1	3	2	1	1	1	2	2	2	4	6	1	2	2	3	4	4	5	1	3	0	0	0	0	0	1	0	1	1	1	1	1	1	1	1
320	0	165	68	24.977	18.5-25.0	2	1956	65	65-69	2	2	3	2	2	4	2	3	4	1	2	1	2	2	2	6	2	1	1	2	1	2	3	1	3	0	0	1	0	0	0	0	2	2	2	2	2	2	2	2
321	0	170	70	24.2215	18.5-25.0	1	1957	64	60-64	3	1	3	9	2	4	2	2		0	2	2	2	2	2	6	1	1	1	3	1	3	5	1	6	0	1	0	0	1	1	1	1	1	3	1	1	1	1	1
322	0	170	70	24.2215	18.5-25.0	2	1957	64	60-64	3	1	3	9	2	4	2	2		0	2	2	2	2	2	6	1	1	1	3	1	3	5	1	6	0	1	0	0	0	1	1	1	1	3	1	1	1	1	1
323	0	160	55	21.4844	18.5-25.0	2	1960	61	60-64	3	1	3	9	2	4	2	3		0	2	2	2	2	2	6	1	1	1	3	1	2	5	1	1	0	1	0	0	0	1	1	1	1	1	1	1	1	1	1
324	0	158	70	28.0404	＞25.0	2	1961	60	60-64	2	1	3	2	2	4	2	2	1and4and9	1	1	1	2	2	3	6	1	1	1	3	1	2	2	1	1	0	1	0	0	0	0	0	1	1	1	1	1	1	1	1
325	0	168	58	20.5499	18.5-25.0	1	1956	65	65-69	3	1	3	2	2	4	2	2	1and2and4	1	1	1	2	2	2	6	1	1	1	2	1	2和3和4	5	1	4	0	1	0	0	0	0	0	1	1	1	1	1	1	1	1
326	0	158	65	26.0375	＞25.0	2	1957	64	60-64	2	1	3	2	2	4	2	2	12	1	2	2	2	2	2	6	1	1	1	2	1	4	5	1	4	0	0	0	0	0	1	0	1	1	1	1	1	1	1	1
327	0	168	66.5	23.5615	18.5-25.0	2	1958	63	60-64	4	1	3	2	2	4	2	2	1	1	1	2	2	2	2	6	1	1	2	3	1	2和3	2	1	1	0	1	0	0	0	1	0	1	1	1	1	1	1	1	1
328	0	170	60	20.7612	18.5-25.0	2	1958	63	60-64	2	1	3	9	2	3	2	2		0	2	2	2	2	3	6	1	1	1	3	1	1	3	1	2	0	1	0	0	0	0	0	2	2	2	2	2	2	2	2
329	0	176	63	20.3383	18.5-25.0	1	1959	62	60-64	2	1	3	9	2	4	2	2	1	1	1	2	2	2	3	6	1	1	1	3	1	2	3	1	2	1	0	0	0	0	0	0	2	2	2	2	2	2	2	2
330	0	159	53	20.9644	18.5-25.0	2	1960	61	60-64	1	1	4	9	3	1	2	3		0	2	2	2	2	2	6	1	3	4	3	4	3	5	1	2	0	0	0	0	0	1	1	1	1	1	1	1	1	1	1
331	0	177	83	26.493	＞25.0	1	1955	66	65-69	4	1	3	9	2	4	2	2	1and4	1	1	1	2	2	2	6	1	1	1	2	1	3	2	1	2	0	1	0	0	0	0	0	2	2	2	2	2	2	2	2
332	0	179	83	25.9043	＞25.0	1	1959	62	60-64	3	1	3	9	2	4	2	3	1	1	1	2	2	2	2	6	1	1	1	2	1	3	2	1	2	0	1	0	0	0	0	0	2	2	2	2	2	2	2	2
333	0	170	65	22.4913	18.5-25.0	2	1961	60	60-64	2	1	3	9	2	3	2	3	1	1	1	2	2	2	2	6	1	1	1	2	1	3	2	1	2	0	1	1	0	0	0	0	2	2	2	2	2	2	2	2
334	0	170	80	27.6817	＞25.0	1	1953	68	65-69	2	1	3	2	2	4	2	2	1	1	1	2	2	2	4	6	1	1	1	3	1	1	5	1	3	1	0	0	0	0	0	0	2	2	2	2	2	2	2	2
335	0	160	55	21.4844	18.5-25.0	2	1955	66	65-69	3	1	3	2	2	3	3	2	4	1	2	1	2	2	2	6	1	1	1	2	1	3和6	5	1	4	0	1	0	0	0	0	0	1	1	1	1	1	1	1	1
336	0	172	70	23.6614	18.5-25.0	1	1955	66	65-69	4	1	3	1	2	2	3	2	1	1	2	2	2	2	2	6	1	1	1	2	1	2	5	1	4	1	0	1	0	0	1	0	1	1	1	1	1	1	1	1
337	0	160	57.5	22.4609	18.5-25.0	2	1960	61	60-64	2	2	3	9	2	4	2	3		0	2	2	2	2	2	6	2	1	1	3	1	3	5	1	3	0	1	0	0	0	1	1	1	1	1	1	1	1	1	1
338	0	161	79	30.4772	＞25.0	2	1955	66	65-69	1	1	3	8	3	4	2	3	1	1	1	2	2	2	2	6	2	2	1	3	1	2	4	1	3	0	1	0	0	0	0	0	1	1	1	1	1	1	1	1
339	0	182	90	27.1706	＞25.0	1	1957	64	60-64	3	1	3	8	2	4	2	3	1	1	1	2	2	2	2	6	1	1	3	3	1	2	5	1	3	0	1	0	0	0	0	0	1	1	1	1	1	1	1	1
340	0	160	63	24.6094	18.5-25.0	2	1955	66	65-69	1	1	4	8	2	1	2	2		0	2	2	2	2	2	6	1	3	4	3	1	2	5	1	3	0	1	0	0	0	0	0	1	1	1	1	1	1	1	1
341	0	162	57	21.7193	18.5-25.0	2	1959	62	60-64	3	1	3	9	2	4	2	3		0	2	2	2	2	2	6	1	1	2	3	1	2	3	1	3	0	1	0	0	0	0	0	1	1	1	1	1	1	1	1
342	0	156	62	25.4767	＞25.0	2	1960	61	60-64	3	1	3	9	2	4	2	3	1	1	1	2	2	2	1	6	1	1	1	3	1	3和4	2	1	6	0	0	0	1	0	0	1	1	1	1	1	1	1	1	1
343	0	180	82.5	25.463	＞25.0	1	1960	61	60-64	3	1	3	9	2	4	2	2		0	2	2	2	2	1	6	1	1	1	3	1	3	5	1	6	1	1	0	0	1	0	1	1	1	1	1	1	1	1	1
344	0	155	67	27.8876	＞25.0	2	1953	68	65-69	3	2	3	9	2	3	2	3	12	1	2	2	2	2	3	6	2	1	3	3	1	3	4	1	6	0	0	0	1	0	1	1	1	1	1	1	1	1	1	1
345	0	162	54.5	20.7667	18.5-25.0	2	1957	64	60-64	4	1	3	9	2	4	2	2	1	1	1	2	2	2	2	6	1	1	3	3	1	4	5	1	3	0	0	0	0	0	1	1	1	1	1	1	1	1	1	1
346	0	172	74.5	25.1825	＞25.0	1	1955	66	65-69	4	1	3	9	2	4	2	2	1	1	1	2	2	2	2	6	1	1	3	3	1	4	5	1	3	0	0	0	0	0	1	1	1	1	1	1	1	1	1	1
347	0	172	70	23.6614	18.5-25.0	1	1957	64	60-64	2	2	3	9	2	4	2	3	1	1	1	2	2	2	2	6	2	1	3	3	1	4	5	1	2	0	0	0	0	1	1	1	1	1	1	1	1	1	1	1
348	0	156	50	20.5457	18.5-25.0	1	1949	72	70-74	2	2	3	9	1	4	3	1	1	1	1	2	2	2	1	6	6	1	1	3	1	3	5	1	2	0	1	0	0	0	1	1	1	1	1	1	1	1	1	1
349	0	160	75	29.2969	＞25.0	2	1956	65	65-69	2	1	3	9	2	4	3	2		0	2	2	2	2	3	6	1	1	3	2	1	3	3	1	2	0	0	0	0	0	0	0	2	2	2	2	2	2	2	2
350	0	170	85	29.4118	＞25.0	1	1953	68	65-69	2	1	3	9	2	4	3	2	1	1	1	2	2	2	3	6	1	1	3	2	1	3	3	1	2	1	1	0	0	0	0	0	2	2	2	2	2	2	2	2
351	0	170	65	22.4913	18.5-25.0	1	1949	72	70-74	2	1	3	9	2	4	2	2	1and4	1	1	1	2	2	1	6	1	1	1	1	1	3	2	1	3	1	1	0	1	1	1	1	1	1	1	1	1	1	1	1
352	0	160	65	25.3906	＞25.0	2	1961	60	60-64	2	1	3	9	3	3	2	3	1	1	1	2	2	2	3	6	2	1	4	3	1	4	5	1	3	0	1	0	0	0	1	1	1	1	1	1	1	1	1	1
353	0	160	75	29.2969	＞25.0	2	1960	61	60-64	2	1	3	9	2	3	2	3	4	1	2	1	2	2	3	6	1	1	2	3	1	3	4	1	3	0	1	0	0	0	0	0	2	2	2	2	2	2	2	2
354	0	175	70	22.8571	18.5-25.0	1	1957	64	60-64	4	1	3	2	2	4	2	3	5and7	1	2	2	2	2	2	2	2	1	1	3	1	3	5	1	3	1	1	0	0	1	1	1	1	1	1	1	1	1	1	1
355	0	160	55.5	21.6797	18.5-25.0	2	1957	64	60-64	5	1	3	9	3	5	2	3	1	1	1	2	2	2	2	6	2	1	1	3	1	3	2	1	2	0	1	0	0	0	0	0	2	2	2	2	2	2	2	2
356	0	157	50	20.2848	18.5-25.0	2	1960	61	60-64	3	1	3	9	2	3	2	2		0	2	2	2	2	2	6	1	1	2	2	1	1	5	1	3	0	0	0	0	0	1	1	1	1	1	1	1	1	1	1
357	0	162	72	27.4348	＞25.0	2	1959	62	60-64	2	2	3	4	2	3	2	1	1and7	1	1	2	1	2	3	6	6	1	1	2	1	3	5	1	6	0	1	0	0	0	1	1	1	1	1	1	1	1	1	1
358	0	157	75	30.4272	＞25.0	2	1955	66	65-69	5	2	3	2	2	5	2	3	9	1	2	2	2	2	3	6	2	1	1	1	1	2和3和4	4	1	3	0	1	0	0	0	1	0	1	1	1	1	1	1	1	3
359	0	168	50	17.7154	＜18.5	2	1957	64	60-64	4	2	3	9	2	4	2	3		0	2	2	2	2	3	2	2	1	4	1	1	2	3	2	1	0	0	0	0	0	1	1	1	1	4	1	1	1	1	4
360	0	165	72.5	26.6299	＞25.0	1	1961	60	60-64	5	1	3	9	2	4	2	3	1	1	1	2	2	2	2	6	2	1	3	3	1	3	2	1	1	1	1	0	0	1	1	1	1	1	1	1	1	1	1	1
361	0	170	60	20.7612	18.5-25.0	1	1956	65	65-69	2	1	3	2	1	4	3	2	1and4	1	1	1	2	2	3	6	1	1	1	3	1	3	3	1	3	0	1	0	0	0	0	0	2	2	2	2	2	2	2	2
362	0	174	83	27.4145	＞25.0	1	1951	70	70-74	2	1	3	9	2	4	3	2	1and4	1	1	1	2	2	3	6	1	1	1	1	1	3	5	1	1	1	1	0	0	1	1	1	1	1	1	1	1	1	1	1
363	0	168	52.5	18.6012	18.5-25.0	2	1953	68	65-69	3	1	3	2	3	4	2	2		0	2	2	2	2	2	6	1	1	1	2	1	2和6	2	2	3	0	1	0	0	0	0	0	1	1	1	1	1	1	1	1
364	0	170	65	22.4913	18.5-25.0	1	1953	68	65-69	1	1	3	3	3	4	2	2		0	2	2	2	2	2	6	1	1	1	3	1	2	3	2	3	0	1	0	0	0	0	0	1	1	1	1	1	1	1	1
365	0	170	56	19.3772	18.5-25.0	1	1941	80	≥80	4	1	3	1	3	5	3	2	1	1	2	1	2	2	1	6	2	1	1	3	1	2和3和4和6	5	1	6	0	1	0	0	0	1	0	1	1	1	1	1	1	1	1
366	0	168	65	23.03	18.5-25.0	1	1954	67	65-69	2	1	3	9	2	4	3	2		0	2	2	2	2	1	6	1	1	2	3	1	3	4	1	3	0	1	0	0	0	1	1	1	1	1	1	1	1	1	1
367	0	158	75	30.0433	＞25.0	2	1957	64	60-64	2	1	3	9	2	4	3	1	1	1	1	2	2	2	2	6	1	1	2	3	1	3	4	1	3	0	1	0	0	0	1	1	1	1	1	1	1	1	1	1
368	0	168	50	17.7154	＜18.5	1	1961	60	60-64	2	1	2	9	2	4	3	1		0	2	2	2	2	1	6	1	2	3	3	1	1	4	1	3	1	1	1	0	1	1	1	1	1	1	1	1	1	1	1
369	0	162	58	22.1003	18.5-25.0	2	1944	77	75-79	2	1	3	9	3	4	3	2		0	2	2	2	2	3	6	1	1	2	3	1	3	4	1	3	0	1	0	0	0	1	1	1	1	1	1	1	1	1	1
370	0	161	60	23.1473	18.5-25.0	2	1954	67	65-69	5	1	3	9	2	4	3	2		0	2	2	2	2	2	6	1	1	1	3	1	3	5	1	3	0	1	0	0	0	1	1	1	1	1	1	1	1	1	1
371	0	170	65	22.4913	18.5-25.0	1	1950	71	70-74	3	1	3	9	2	4	3	2		0	2	2	2	2	3	6	1	1	1	3	1	3	5	1	3	1	1	0	0	1	1	1	1	1	1	1	1	1	1	1
372	0	165	70	25.7117	＞25.0	2	1951	70	70-74	2	1	3	9	2	3	3	3	12	1	2	2	2	2	3	6	1	1	1	3	1	4	4	1	4	0	0	0	0	0	1	1	1	1	1	1	1	1	1	1
373	0	170	70	24.2215	18.5-25.0	1	1951	70	70-74	2	1	3	9	2	4	1	3	1and2and4and8	1	1	2	1	2	3	6	1	1	1	3	1	3和4	3	1	3	1	1	0	0	0	1	0	1	1	1	1	1	1	1	1
374	0	164	58	21.5645	18.5-25.0	2	1952	69	65-69	2	1	3	9	2	4	1	3	2	1	2	2	2	2	3	6	1	1	1	3	1	3和4	5	1	3	0	0	0	0	0	1	0	1	1	1	1	1	1	1	1
375	0	165	70	25.7117	＞25.0	2	1960	61	60-64	3	1	3	9	2	4	3	2		0	2	2	2	2	2	6	1	1	2	3	1	1	5	1	6	0	0	0	0	0	1	1	1	1	1	1	1	1	1	1
376	0	162	60	22.8624	18.5-25.0	2	1960	61	60-64	3	2	3	2	2	4	3	3		0	2	2	2	2	2	6	2	1	2	3	1	3	5	1	6	0	1	0	0	0	1	1	1	1	1	1	1	1	1	1
377	0	168	61	21.6128	18.5-25.0	2	1956	65	65-69	4	1	3	9	2	4	3	2	1	1	1	2	2	2	2	6	1	1	1	3	1	3	2	1	2	0	1	0	0	0	0	0	2	2	2	2	2	2	2	2
378	0	160	56	21.875	18.5-25.0	2	1947	74	70-74	5	1	3	9	2	3	3	2		0	2	2	2	2	2	6	1	1	1	3	1	3	3	1	2	0	1	1	0	0	0	0	2	2	2	2	2	2	2	2
379	0	170	70	24.2215	18.5-25.0	1	1947	74	70-74	3	1	3	9	2	5	3	2	1	1	1	2	2	2	2	6	1	1	1	3	1	3	3	1	2	0	1	1	0	0	0	0	2	2	2	2	2	2	2	2
380	0	183	77	22.9926	18.5-25.0	1	1954	67	65-69	2	1	3	3	3	4	3	2	1	1	1	2	2	2	3	6	1	1	1	3	1	3	5	1	6	1	1	0	0	1	1	1	1	1	1	1	1	1	1	4
381	0	160	48	18.75	18.5-25.0	2	1961	60	60-64	2	1	4	9	4	1	3	3		0	2	2	2	2	1	6	1	2	4	3	1	3	5	1	3	0	1	0	0	0	1	1	1	1	1	1	1	1	1	1
382	0	178	73	23.04	18.5-25.0	1	1947	74	70-74	3	1	3	2	2	4	3	2	1and7	1	1	2	2	2	4	1	1	1	1	3	1	2和3和4	2	1	3	0	1	1	1	0	1	0	1	2	3	1	3	3	1	4
383	0	158	65	26.0375	＞25.0	2	1954	67	65-69	1	2	4	9	4	1	3	3		0	2	2	2	2	2	6	2	2	2	3	1	3	4	2	1	0	1	0	0	0	1	1	1	1	1	1	1	1	1	3
384	0	178	55	17.3589	＜18.5	1	1950	71	70-74	2	1	3	9	2	4	3	2		0	2	2	2	2	2	6	1	1	1	2	1	3	5	1	1	0	1	0	0	1	1	1	1	1	1	1	1	1	1	1
385	0	162	60	22.8624	18.5-25.0	2	1953	68	65-69	2	1	3	9	2	4	3	2		0	2	2	2	2	2	6	1	1	1	2	1	3	5	1	1	0	1	0	0	0	1	1	1	1	1	1	1	1	1	1
386	0	153	60	25.6312	＞25.0	2	1949	72	70-74	3	2	3	2	3	4	3	1	1	1	1	2	2	2	2	6	2	1	1	3	1	3	3	2	3	0	1	0	0	0	1	1	1	1	1	1	1	1	1	1
387	0	160	65	25.3906	＞25.0	2	1958	63	60-64	2	1	3	2	2	4	2	2		0	2	2	2	2	1	6	1	1	2	3	1	2和3和4	4	1	3	0	1	0	0	0	0	0	1	1	1	1	1	1	1	1
388	0	175	80	26.1224	＞25.0	1	1957	64	60-64	2	1	3	3	2	4	3	2	12	1	1	2	2	2	3	6	1	1	4	3	1	3	5	1	3	0	1	0	0	1	1	1	1	1	1	1	1	1	1	1
389	0	172	70	23.6614	18.5-25.0	1	1959	62	60-64	3	1	3	9	2	5	3	2		0	2	2	2	2	2	6	1	1	1	3	1	2和3	4	1	2	0	1	0	0	0	0	0	2	2	2	2	2	2	2	2
390	0	162	67	25.5296	＞25.0	2	1950	71	70-74	2	3	3	9	1	3	3	1		0	2	2	2	2	3	6	3	1	1	3	1	1	3	1	2	0	0	0	0	0	0	0	2	2	2	2	2	2	2	2
391	0	160	64	25	18.5-25.0	2	1953	68	65-69	2	1	3	6	2	3	3	2		0	2	2	2	2	4	6	1	1	1	3	1	1	4	1	3	0	0	1	0	0	1	1	1	3	1	1	1	1	2	3
392	0	175	55	17.9592	＜18.5	1	1953	68	65-69	2	1	3	9	2	4	3	2		0	2	2	2	2	3	6	1	1	1	3	1	1	2	1	1	0	1	0	0	0	0	0	2	2	2	2	2	2	2	2
393	0	161	70	27.0051	＞25.0	2	1953	68	65-69	2	1	3	9	2	4	3	2		0	2	2	2	2	2	6	1	1	1	3	1	3	2	1	1	0	1	0	0	0	0	0	2	2	2	2	2	2	2	2
394	0	150	60	26.6667	＞25.0	2	1950	71	70-74	2	2	3	2	2	4	3	3	1	1	1	2	2	2	2	6	2	1	1	3	1	3	4	2	3	0	1	0	0	0	1	1	1	1	1	1	1	1	1	4
395	0	158	70	28.0404	＞25.0	2	1952	69	65-69	3	1	3	2	2	4	3	2		0	2	2	2	2	2	6	1	1	2	3	1	4	4	1	3	0	0	0	0	0	1	1	1	1	1	1	1	1	1	1
396	0	172	75	25.3515	＞25.0	2	1947	74	70-74	3	1	3	2	2	4	3	2	1	1	1	2	2	2	3	6	1	1	1	2	1	2和3和4	2	1	3	0	1	0	0	0	0	0	1	1	1	1	1	1	1	1
397	0	170	75	25.9516	＞25.0	1	1949	72	70-74	2	1	3	2	2	4	3	2	1and4	1	2	2	2	2	3	6	1	1	2	3	1	2	2	1	3	1	0	0	0	0	0	0	1	1	1	1	1	1	1	1
398	0	164	58	21.5645	18.5-25.0	2	1953	68	65-69	2	1	3	2	3	4	3	2		0	2	2	2	2	2	6	1	1	2	1	1	2和3	2	1	2	0	1	0	0	0	0	0	1	1	1	1	1	1	1	1
399	0	160	64	25	18.5-25.0	2	1947	74	70-74	1	2	3	4	4	3	3	1	1	1	1	2	2	2	3	3	2	1	3	1	2	3	2	2	3	0	0	0	0	0	1	1	1	1	1	1	1	1	1	2
400	0	158	70	28.0404	＞25.0	2	1954	67	65-69	3	1	3	9	2	3	3	2	1	1	1	2	2	2	3	6	1	1	1	3	1	3	3	2	3	0	0	0	0	0	1	0	1	1	1	1	1	1	1	1
401	0	180	77	23.7654	18.5-25.0	1	1955	66	65-69	3	1	3	9	2	5	3	2	1	1	1	2	2	2	3	6	1	1	1	3	1	3	4	1	2	0	1	0	0	0	0	0	2	2	2	2	2	2	2	2
402	0	165	72	26.4463	＞25.0	2	1955	66	65-69	2	1	3	9	2	4	3	2		0	2	2	2	2	3	6	1	1	1	3	1	3	4	1	2	0	0	0	0	0	0	0	2	2	2	2	2	2	2	2
403	0	178	100	31.5617	＞25.0	1	1954	67	65-69	3	1	3	2	2	4	3	2	1and4	1	1	1	2	2	3	6	1	1	1	2	1	3	3	2	3	0	1	0	0	1	1	0	1	1	4	1	1	1	1	1
404	0	169	50	17.5064	＜18.5	1	1954	67	65-69	2	2	3	9	2	4	3	1	1and2	1	1	2	2	2	3	6	2	1	2	3	1	3	2	3	1	0	1	0	0	0	1	1	1	1	1	1	1	1	1	1
405	0	160	60	23.4375	18.5-25.0	2	1954	67	65-69	2	1	3	9	2	4	3	2	1	1	1	2	2	2	2	6	1	1	1	3	1	3	5	1	3	0	1	0	0	0	1	1	1	1	1	1	1	1	1	1
406	0	175	100	32.6531	＞25.0	1	1950	71	70-74	2	1	3	9	2	4	3	2		0	2	2	2	2	2	6	1	1	1	3	1	1	5	1	2	0	0	0	0	0	1	1	1	1	1	1	1	1	1	1
407	0	168	65	23.03	18.5-25.0	2	1955	66	65-69	2	1	3	9	2	4	3	2	1	1	1	2	2	2	2	6	1	1	2	3	1	4	5	1	3	0	0	0	0	0	1	1	1	1	1	1	1	1	1	1
408	0	178	81.5	25.7228	＞25.0	1	1954	67	65-69	2	1	3	9	2	4	3	2		0	2	2	2	2	2	6	1	1	2	3	1	3	5	1	3	0	1	0	0	1	1	1	1	1	1	1	1	1	1	4
409	0	155	60	24.974	18.5-25.0	2	1949	72	70-74	1	1	3	9	2	4	3	2	1	1	1	2	2	2	2	6	1	1	2	3	1	3	5	1	3	0	1	0	0	0	1	1	1	1	1	1	1	1	1	1
410	0	170	75	25.9516	＞25.0	1	1947	74	70-74	2	1	3	4	2	4	3	2		0	2	2	2	2	1	6	1	1	2	3	1	2和3	2	1	3	0	1	1	0	1	1	0	1	1	1	1	1	1	1	1
411	0	175	62	20.2449	18.5-25.0	2	1949	72	70-74	2	1	3	9	2	4	2	2	1	1	1	2	2	2	3	6	1	1	1	3	1	3	5	1	6	0	1	0	0	0	1	1	1	1	1	1	1	1	1	4
412	0	173	87	29.0688	＞25.0	1	1960	61	60-64	2	1	3	9	2	4	3	2	4	1	2	1	2	2	3	6	1	1	2	3	1	3	4	1	3	1	1	0	0	1	1	1	1	1	1	1	1	1	1	1
413	0	168	64	22.6757	18.5-25.0	2	1958	63	60-64	3	1	3	9	2	4	3	2		0	2	2	2	2	3	6	1	1	1	3	1	4	4	1	3	0	1	0	0	0	1	1	1	1	1	1	1	1	1	1
414	0	172	80	27.0416	＞25.0	1	1957	64	60-64	5	1	3	9	2	4	3	2	1and4	1	1	2	2	2	3	6	1	1	1	3	1	4	4	1	3	0	0	0	0	0	1	1	1	1	1	1	1	1	1	1
415	0	155	62	25.8065	＞25.0	2	1956	65	65-69	3	2	4	9	2	1	2	2	1	1	1	2	2	2	2	6	2	4	2	3	1	2	3	2	3	0	0	0	0	0	1	1	1	1	1	1	1	1	1	1
416	0	176	75	24.2123	18.5-25.0	1	1951	70	70-74	3	1	3	2	3	4	3	2		0	2	2	2	2	2	6	1	1	1	2	1	2	4	1	3	0	0	1	0	0	0	0	1	1	1	1	1	1	1	1
417	0	162	60	22.8624	18.5-25.0	2	1952	69	65-69	1	1	3	2	3	4	3	2		0	2	2	2	2	2	6	1	1	1	2	1	2和3	4	1	3	0	0	1	0	0	0	0	1	1	1	1	1	1	1	1
418	0	160	63	24.6094	18.5-25.0	2	1960	61	60-64	2	1	3	9	2	3	2	2	1	1	1	2	2	2	3	6	1	1	2	3	1	1和7	5	1	3	0	0	0	1	0	1	1	1	1	1	1	1	1	1	1
419	0	170	85	29.4118	＞25.0	1	1958	63	60-64	2	1	3	9	2	4	2	2	12	1	2	2	2	2	3	6	1	1	2	3	1	3	5	1	3	0	1	1	0	1	0	0	1	1	1	1	1	1	1	1
420	0	175	70	22.8571	18.5-25.0	1	1954	67	65-69	3	1	3	3	2	4	3	2	1	1	1	2	2	2	2	6	1	1	1	2	1	2和6	2	2	2	1	1	1	0	1	0	0	1	1	1	1	1	1	1	1
421	0	184	72	21.2665	18.5-25.0	1	1956	65	65-69	3	1	3	2	2	4	2	2	12	1	2	2	2	2	2	6	1	1	1	2	1	3	1	1	1	1	1	0	1	1	0	0	3	2	1	1	1	1	3	2
422	0	170	75	25.9516	＞25.0	2	1957	64	60-64	3	1	3	1	2	4	2	2	12	1	2	2	2	2	3	6	1	1	1	1	1	3和6	3	2	2	0	0	1	0	1	0	0	3	2	1	2	1	1	3	3
423	0	154	60	25.2994	＞25.0	2	1941	80	≥80	4	1	3	1	1	4	1	2	1and4	1	1	1	2	2	3	6	1	1	1	1	1	3和5	2	3	1	0	0	0	1	0	1	1	1	1	1	1	1	1	1	1
424	0	162	60	22.8624	18.5-25.0	1	1943	78	75-79	4	1	3	1	3	4	1	4	12	1	2	2	2	2	3	6	1	4	1	3	1	3	5	1	1	0	0	0	1	0	0	0	1	1	2	2	1	1	1	1
425	0	165	65	23.8751	18.5-25.0	1	1957	64	60-64	5	1	3	1	2	2	1	1	12	1	2	2	2	2	2	6	2	3	2	3	4	3和5和6	3	1	3	0	0	0	1	0	1	1	4	4	4	4	4	4	4	4
426	0	160	65	25.3906	＞25.0	2	1960	61	60-64	2	1	3	6	2	2	1	2	7	1	2	2	1	2	3	6	2	1	4	2	2	3和5	1	2	2	0	0	0	0	0	1	1	4	1	4	1	4	4	1	4
427	0	165	80	29.3848	＞25.0	2	1956	65	65-69	3	1	3	9	2	3	2	2	8	1	2	2	2	2	3	6	1	1	1	3	1	1	4	1	2	0	0	0	1	0	1	1	1	1	1	1	1	1	1	1
428	0	150	55	24.4444	18.5-25.0	2	1957	64	60-64	2	1	3	6	2	4	3	4	7	1	2	2	2	2	3	4	6	3	4	3	4	4	5	2	2	1	1	1	0	1	0	0	1	1	1	1	1	2	1	1
429	0	183	73	21.7982	18.5-25.0	1	1950	71	70-74	2	1	3	8	2	4	3	2	1and2	1	1	2	2	2	3	6	6	3	1	3	1	2	2	1	1	0	1	0	0	0	0	0	1	1	1	1	1	1	1	1
430	0	158	44	17.6254	＜18.5	2	1952	69	65-69	2	1	3	9	2	3	3	1	2and5and9and11	1	2	2	1	2	4	3	2	2	2	3	1	1	5	1	2	0	1	0	0	0	0	1	1	2	2	1	1	1	1	1
431	0	160	62	24.2188	18.5-25.0	2	1946	75	75-79	2	1	3	1	2	3	1	2		0	2	2	2	2	2	6	2	1	1	3	1	6	1	1	1	0	0	0	0	0	0	1	1	1	2	1	1	1	1	2
432	0	156	58	23.833	18.5-25.0	2	1949	72	70-74	2	1	3	9	2	3	3	3		0	2	2	2	2	3	6	2	2	2	3	1	2	3	2	3	0	0	0	1	1	1	0	1	2	1	3	3	1	1	2
433	0	171	63	21.5451	18.5-25.0	1	1956	65	65-69	2	1	3	1	2	3	2	2	6	1	1	2	2	2	3	6	1	1	1	2	1	3	3	3	6	1	1	0	0	0	0	1	3	1	2	1	1	1	1	1
434	0	170	75	25.9516	＞25.0	1	1955	66	65-69	4	1	3	9	2	4	2	3		0	2	2	2	2	3	6	2	2	1	1	1	2和4	1	3	2	0	0	0	1	0	1	1	2	2	2	2	2	2	4	2
435	0	159	75	29.6665	＞25.0	2	1956	65	65-69	3	1	3	3	2	4	3	2		0	2	2	2	2	1	6	1	1	1	1	1	4和8	1	2	3	0	0	0	1	0	0	0	1	1	1	1	1	1	1	1
436	0	162	56	21.3382	18.5-25.0	2	1960	61	60-64	2	1	3	1	3	3	3	2	11	1	2	2	2	2	3	6	2	1	2	2	1	2和8	4	1	1	0	0	0	0	0	1	1	2	2	1	2	2	2	1	1
437	0	176	70	22.5981	18.5-25.0	2	1951	70	70-74	2	2	3	9	1	3	3	2		0	2	2	2	2	2	1	1	1	2	3	2		4	1	3	0	0	0	1	1	0	1	1	1	2	1	1	1	1	1
438	0	180	90	27.7778	＞25.0	1	1954	67	65-69	3	1	3	1	2	4	1	2	4	1	2	1	2	2	3	6	2	1	3	2	1	1	3	1	3	0	1	0	1	1	1	1	1	1	2	1	1	1	1	1
439	0	168	80	28.3447	＞25.0	2	1956	65	65-69	3	1	3	9	2	3	1	2		0	2	2	2	2	2	6	1	1	1	3	1	2	5	1	3	0	1	0	1	0	0	0	1	1	1	1	1	1	1	1
440	0	165	71.2	26.1524	＞25.0	1	1957	64	60-64	2	1	3	2	2	4	2	2		0	2	2	2	2	5	6	1	1	1	2	1	2和3和4	5	1	3	1	0	1	1	0	1	0	1	1	2	1	1	1	1	2
441	0	180	78	24.0741	18.5-25.0	1	1950	71	70-74	2	1	3	6	2	4	3	3	4	1	2	1	2	2	1	4	1	1	1	2	1	2和3	5	2	3	0	0	0	1	0	0	1	3	1	1	1	1	1	1	1
442	0	160	54	21.0938	18.5-25.0	2	1950	71	70-74	4	1	1	9	2	4	3	3	4	1	2	1	2	2	1	6	2	1	1	2	1	3	5	1	3	0	1	0	0	0	0	1	3	1	1	1	1	1	1	1
443	0	183	90	26.8745	＞25.0	1	1956	65	65-69	2	1	3	6	1	5	3	1	3	1	2	2	2	2	2	6	1	1	2	2	1		3	2	1	0	0	1	0	0	1	0	1	1	2	1	1	1	1	2
444	0	170	80	27.6817	＞25.0	2	1957	64	60-64	4	1	3	6	1	5	3	2	1and10and11	1	1	2	2	2	2	3	1	3	2	2	1		4	1	3	0	0	1	1	0	1	1	4	4	4	4	4	4	4	4
445	0	158	65	26.0375	＞25.0	2	1933	88	≥80	3	1	3	1	4	3	3	3	4	1	2	1	2	2	2	6	2	1	3	2	1	2和7	3	2	3	0	0	0	0	0	1	0	2	1	1	2	1	1	1	1
446	0	165	60	22.0386	18.5-25.0	2	1957	64	60-64	3	1	3	9	2	4	3	2	1	1	1	2	2	2	3	6	1	1	1	3	1	2	2	1	2	0	0	0	0	0	0	0	2	2	2	2	2	2	2	2
447	0	180	90	27.7778	＞25.0	1	1956	65	65-69	5	1	3	9	2	5	3	2	1	1	1	2	2	2	3	6	1	1	1	3	1	2	2	1	2	0	0	0	0	0	0	0	2	2	2	2	2	2	2	2
448	0	165	80	29.3848	＞25.0	1	1958	63	60-64	3	2	3	9	2	4	3	3	6	1	2	2	2	2	2	6	2	1	2	1	1	3和4	3	1	4	0	1	0	0	0	1	0	1	1	1	1	1	1	1	1
449	0	168	70	24.8016	18.5-25.0	2	1955	66	65-69	2	1	3	9	2	4	3	2	1	1	1	2	2	2	2	6	2	1	2	2	1	2和3	4	1	2	0	1	0	0	0	1	1	1	1	1	1	1	1	1	1
450	0	168	70	24.8016	18.5-25.0	1	1953	68	65-69	2	1	3	9	3	4	3	2	1	1	1	2	2	2	2	6	1	1	2	3	1	3	5	1	1	0	1	0	0	0	1	1	1	1	1	1	1	1	1	1
451	0	156	66	27.1203	＞25.0	2	1956	65	65-69	3	1	3	9	2	4	2	2	1	1	1	2	2	2	4	6	1	1	2	3	1	1	5	1	2	0	0	0	0	0	1	1	1	1	1	1	1	1	1	4
452	0	175	70	22.8571	18.5-25.0	1	1956	65	65-69	3	1	3	9	2	4	2	2	4	1	2	1	2	2	2	6	1	1	2	3	1	1	5	1	2	0	0	0	0	1	1	1	1	1	1	1	1	1	1	1
453	0	170	75	25.9516	＞25.0	1	1957	64	60-64	3	1	3	9	2	4	3	2	1	1	1	2	2	2	2	6	1	1	1	3	1	3	3	1	3	0	1	0	0	0	0	0	2	2	2	2	2	2	2	2
454	0	170	80	27.6817	＞25.0	2	1958	63	60-64	2	1	3	9	2	4	3	2	1	1	1	2	2	2	2	6	1	1	1	3	1	3	3	1	2	0	1	0	0	0	0	0	2	2	2	2	2	2	2	2
455	0	165	50	18.3655	＜18.5	2	1960	61	60-64	3	1	3	9	2	4	3	2	1	1	1	2	2	2	3	6	1	1	2	3	4	2	4	2	6	0	0	0	0	0	1	1	1	1	1	1	1	1	1	1
456	0	178	94	29.668	＞25.0	1	1960	61	60-64	2	1	3	2	2	4	3	2	1	1	1	2	2	2	2	6	1	1	3	3	1	2和3	4	1	3	1	1	1	0	1	0	0	1	1	1	1	1	1	1	1
457	0	158	55	22.0317	18.5-25.0	2	1952	69	65-69	2	1	3	9	1	4	3	2	12	1	2	2	2	2	5	6	1	1	1	3	1	2	1	2	3	0	0	0	1	0	1	1	1	1	1	1	1	1	1	1
458	0	160	60	23.4375	18.5-25.0	2	1957	64	60-64	2	1	3	9	2	3	3	2	12	1	2	2	2	2	2	6	1	1	1	3	1	3	2	2	3	0	0	0	1	0	1	1	1	1	1	1	1	1	1	1
459	0	158	55	22.0317	18.5-25.0	2	1958	63	60-64	3	1	3	9	2	3	3	3	1and4	1	1	1	2	2	3	6	1	1	1	3	1	3	2	1	3	0	0	0	1	0	1	1	1	1	1	1	1	1	1	1
460	0	158	58	23.2335	18.5-25.0	2	1944	77	75-79	2	1	3	9	3	4	3	3	4	1	2	1	2	2	3	6	1	1	1	1	1	2和3和4	2	3	3	0	0	0	1	0	1	1	1	1	1	1	1	1	1	1
461	0	165	75	27.5482	＞25.0	2	1960	61	60-64	2	1	3	9	2	4	3	2	1and4	1	1	1	2	2	3	6	1	1	1	3	1	3	4	1	3	0	0	0	1	0	1	1	1	1	1	1	1	1	1	1
462	0	150	46	20.4444	18.5-25.0	2	1946	75	75-79	2	1	3	9	2	3	3	2	2and8	1	2	2	2	2	1	6	1	1	1	3	1	2	2	1	3	0	0	0	1	0	1	1	1	1	1	1	1	1	1	1
463	0	162	60	22.8624	18.5-25.0	2	1953	68	65-69	4	1	3	9	2	4	3	1	12	1	2	2	2	2	1	6	2	1	1	3	1	1	5	1	3	0	0	0	1	0	1	1	1	1	1	1	1	1	1	1
464	0	167	65	23.3067	18.5-25.0	2	1943	78	75-79	2	1	3	9	3	4	3	2	12	1	2	2	2	2	1	6	1	1	1	3	1	2和3	5	1	3	0	0	0	1	0	1	1	1	1	1	1	1	1	1	1
465	0	158	70	28.0404	＞25.0	2	1957	64	60-64	3	1	3	9	2	3	3	2	1	1	1	2	2	2	1	6	2	1	1	1	1	3和4	2	1	3	0	0	0	1	0	1	0	1	1	1	1	1	1	1	1
466	0	172	65	21.9713	18.5-25.0	1	1954	67	65-69	2	1	3	9	2	4	3	2	12	1	2	2	2	2	2	6	1	1	1	3	1	1	3	1	2	0	0	0	0	0	0	0	2	2	2	2	2	2	2	2
467	0	168	56	19.8413	18.5-25.0	1	1950	71	70-74	2	1	3	9	3	1	3	3	1	1	1	2	2	2	3	6	1	3	1	3	1	3	2	2	2	0	1	0	0	0	0	0	2	2	2	2	2	2	2	2
468	0	160	55	21.4844	18.5-25.0	2	1954	67	65-69	1	1	4	9	3	1	3	2	1	1	1	2	2	2	3	6	1	3	1	1	1	3和4	5	1	3	0	1	0	0	0	1	1	1	1	1	1	1	1	1	1
469	0	170	80	27.6817	＞25.0	2	1957	64	60-64	3	1	3	9	2	4	3	2	1and2and4	1	1	2	2	2	4	3	1	1	1	3	2	3	3	1	4	0	1	0	1	0	1	0	1	1	4	4	4	4	4	4
470	0	182	90	27.1706	＞25.0	1	1955	66	65-69	3	1	3	2	2	4	3	2	4	1	2	1	2	2	3	6	1	1	1	3	1	3和5	3	1	4	1	1	0	0	1	1	0	1	1	1	1	1	1	1	1
471	0	158	61.5	24.6355	18.5-25.0	2	1958	63	60-64	5	1	3	2	2	4	3	2	4	1	2	1	2	2	2	6	1	1	1	3	1	2和3	3	1	4	0	1	0	0	0	1	0	1	1	1	1	1	1	1	1
472	0	170	65	22.4913	18.5-25.0	1	1953	68	65-69	2	1	3	2	3	4	2	2	1and4	1	1	1	2	2	3	6	1	1	1	3	4	1	4	1	3	1	1	0	0	0	1	1	1	1	1	1	1	1	1	1
473	0	160	75	29.2969	＞25.0	2	1955	66	65-69	2	1	3	4	3	1	2	2	1	1	1	2	2	2	2	6	2	2	1	3	1	2和3	4	1	3	0	1	0	0	0	1	0	1	1	1	1	1	1	1	1
474	0	168	60	21.2585	18.5-25.0	2	1956	65	65-69	3	1	3	2	2	4	3	2	1and4	1	1	1	2	2	3	6	1	1	1	3	1	3	5	1	3	0	0	1	0	0	1	1	1	1	1	1	1	1	1	1
475	0	162	63	24.0055	18.5-25.0	2	1959	62	60-64	2	1	3	9	2	4	3	2	1	1	1	2	2	2	2	6	1	1	4	3	1	3	5	1	6	0	1	0	0	0	1	1	1	1	1	1	1	1	1	1
476	0	176	75	24.2123	18.5-25.0	1	1958	63	60-64	2	1	3	9	2	4	3	2	1	1	1	2	2	2	2	6	1	1	2	3	1	3	5	1	6	1	1	0	0	1	1	1	1	1	1	1	1	1	1	1
477	0	158	65	26.0375	＞25.0	2	1948	73	70-74	1	1	3	9	3	3	3	2	4	1	2	1	2	2	3	6	1	1	1	3	1	3	4	1	2	0	1	0	0	0	0	0	2	2	2	2	2	2	2	2
478	0	172	70	23.6614	18.5-25.0	1	1958	63	60-64	2	1	3	2	2	4	3	2	2	1	2	2	2	2	2	6	1	1	1	3	1	3	4	1	3	0	1	0	0	1	0	0	1	1	1	1	1	1	1	1
479	0	162	65	24.7676	18.5-25.0	2	1958	63	60-64	2	1	3	2	2	4	3	2		0	2	2	2	2	2	6	1	1	1	3	1	3	3	1	3	0	1	0	0	0	0	0	1	1	1	1	1	1	1	1
480	0	178	80	25.2493	＞25.0	1	1955	66	65-69	2	1	3	4	2	4	1	2	1and2and7and9	1	1	2	1	2	5	3	1	1	1	3	1	2和3和4	5	1	3	0	1	0	1	1	1	0	1	1	3	3	3	3	3	1
481	0	158	70	28.0404	＞25.0	2	1955	66	65-69	2	1	3	2	2	4	1	2	1and2and6and7	1	1	2	2	2	5	3	2	1	1	3	1	3和4	4	1	6	0	1	1	0	0	1	0	1	1	3	1	1	1	1	1
482	0	178	65	20.5151	18.5-25.0	1	1960	61	60-64	3	1	3	9	2	4	3	2		0	2	2	2	2	3	6	1	1	1	3	1	2	3	2	3	0	0	0	0	1	1	1	1	1	1	1	1	1	1	4
483	0	175	60	19.5918	18.5-25.0	1	1951	70	70-74	2	1	3	2	2	4	1	2		0	2	2	2	2	2	6	1	1	1	3	1	3	2	1	3	1	1	1	0	0	0	0	1	1	1	1	1	1	1	1
484	0	163	70	26.3465	＞25.0	2	1952	69	65-69	2	1	3	2	2	4	1	2	1and4	1	1	1	2	2	3	6	1	1	1	3	1	3和4	2	1	3	0	0	0	0	0	1	0	1	1	1	1	1	1	1	1
485	0	170	66	22.8374	18.5-25.0	1	1954	67	65-69	2	2	3	3	2	4	2	1	1	1	1	2	2	2	2	6	2	1	1	3	1	3	5	1	6	1	1	0	0	1	1	1	1	1	1	1	1	1	1	1
486	0	163	64	24.0882	18.5-25.0	2	1958	63	60-64	3	1	3	9	2	4	3	2		0	2	2	2	2	2	6	1	1	1	3	1	3	3	2	3	0	1	0	0	0	1	1	1	1	1	1	1	1	1	1
487	0	170	75	25.9516	＞25.0	1	1958	63	60-64	5	1	3	9	2	4	3	2		0	2	2	2	2	2	6	1	1	1	3	1	3	3	2	3	0	1	0	0	0	1	1	1	1	1	1	1	1	1	1
488	0	175	72	23.5102	18.5-25.0	1	1954	67	65-69	3	1	3	9	2	4	3	2	8	1	2	2	2	2	3	6	1	1	2	3	1	3	2	3	6	0	1	0	0	0	1	1	1	1	1	1	1	1	1	1
489	0	168	80	28.3447	＞25.0	1	1947	74	70-74	2	1	3	9	2	4	3	2		0	2	2	2	2	2	6	1	1	2	3	1	3	4	1	6	0	1	0	0	1	1	1	1	1	1	1	1	1	1	1
490	0	156	60	24.6548	18.5-25.0	2	1948	73	70-74	1	1	3	2	2	4	3	2	1	1	1	2	2	2	3	6	1	1	1	3	1	3	2	2	3	0	1	0	0	0	0	0	1	1	1	1	1	1	1	1
491	0	155	55	22.8928	18.5-25.0	2	1955	66	65-69	2	1	3	3	2	4	3	2		0	2	2	2	2	2	6	1	1	1	2	1	3	2	1	3	0	1	0	0	0	1	0	1	1	1	1	1	1	1	1
492	0	172	75	25.3515	＞25.0	1	1960	61	60-64	3	1	3	9	2	4	3	1	1and4	1	1	1	2	2	3	6	6	1	2	3	1	3	4	2	6	1	1	0	0	0	1	1	1	1	1	1	1	1	1	1
493	0	156	53	21.7784	18.5-25.0	2	1948	73	70-74	2	2	3	2	3	4	3	3	1	1	1	2	2	2	2	6	2	1	1	2	1	3	3	1	3	0	1	0	0	0	0	0	1	1	1	1	1	1	1	1
494	0	160	64	25	18.5-25.0	2	1957	64	60-64	2	1	3	2	2	4	2	2	1	1	1	2	2	2	3	6	1	1	2	3	1	4	3	1	3	0	1	0	0	0	0	0	1	1	1	1	1	1	1	1
495	0	170	70	24.2215	18.5-25.0	1	1955	66	65-69	2	1	3	2	2	4	2	2	1	1	1	2	2	2	3	6	1	1	2	3	1	3和4	2	1	3	0	1	0	0	0	0	0	1	1	1	1	1	1	1	1
496	0	175	75	24.4898	18.5-25.0	1	1941	80	≥80	1	2	3	2	1	4	3	1	1and4	1	1	1	2	2	3	6	2	1	1	3	1	3	4	1	3	0	0	0	0	0	1	0	1	1	1	1	1	1	1	1
497	0	167	67.5	24.2031	18.5-25.0	2	1950	71	70-74	4	1	3	9	2	4	3	2	4	1	1	1	2	2	2	6	1	1	2	2	1	3	3	2	6	0	1	0	0	0	1	1	1	1	1	1	1	1	1	1
498	0	165	69	25.3444	＞25.0	2	1955	66	65-69	2	1	3	9	2	4	3	2		0	2	2	2	2	2	6	1	1	1	3	1	1	3	1	2	0	0	0	0	0	0	0	2	2	2	2	2	2	2	2
499	0	175	72	23.5102	18.5-25.0	1	1954	67	65-69	2	1	3	2	2	4	2	2		0	2	2	2	2	2	6	1	1	2	2	1	3	2	1	3	0	1	0	0	0	0	0	1	1	1	1	1	1	1	1
500	0	158	66	26.4381	＞25.0	2	1955	66	65-69	1	1	4	8	2	1	2	2	1and2and4	1	1	1	2	2	4	3	1	2	4	3	1	3和4	4	1	4	0	0	0	0	0	0	0	1	1	1	1	1	1	1	1
501	0	175	60	19.5918	18.5-25.0	1	1945	76	75-79	3	1	3	9	2	3	3	2	12	1	2	2	2	2	2	6	1	1	2	3	1	3	4	1	4	0	0	0	1	1	1	1	1	1	1	1	1	1	1	1
502	0	158	65	26.0375	＞25.0	2	1947	74	70-74	4	1	3	9	2	4	3	2	1and4	1	1	1	2	2	3	6	1	1	1	1	1	3和4	1	2	3	0	0	0	1	0	1	1	1	1	1	1	1	1	1	1
503	0	170	80	27.6817	＞25.0	1	1939	82	≥80	5	1	3	9	2	5	3	2	1	1	1	2	2	2	1	6	1	1	1	1	1	2和3	2	1	3	0	0	0	1	0	1	1	1	1	1	1	1	1	1	1
504	0	163	65	24.4646	18.5-25.0	2	1951	70	70-74	2	1	3	9	2	4	3	2	1	1	1	2	2	2	1	6	1	1	1	1	1	2和3	5	1	3	0	0	0	1	0	1	1	1	1	1	1	1	1	1	1
505	0	163	65	24.4646	18.5-25.0	2	1954	67	65-69	3	2	3	9	2	4	3	1	7	1	2	2	1	2	1	6	2	1	1	1	1	2和3	2	1	3	0	0	0	1	0	1	1	1	1	1	1	1	1	1	1
506	0	164	65	24.1672	18.5-25.0	2	1956	65	65-69	3	1	3	9	2	4	1	3	1	1	1	2	2	2	2	6	2	1	1	1	1	2	2	2	3	0	0	0	1	0	1	1	1	1	1	1	1	1	1	1
507	0	160	75	29.2969	＞25.0	2	1952	69	65-69	2	1	3	9	2	3	3	1	1	1	1	2	2	2	3	6	2	1	3	3	1	3	2	1	3	0	0	0	1	1	1	1	1	1	1	1	1	1	1	1
508	0	155	60	24.974	18.5-25.0	2	1960	61	60-64	2	1	3	9	2	3	3	2	1	1	1	2	2	2	2	6	2	1	1	3	1	3	3	1	3	0	0	0	1	0	1	1	1	1	1	1	1	1	1	1
509	0	160	65	25.3906	＞25.0	2	1951	70	70-74	3	1	3	9	3	4	3	3	1	1	1	2	2	2	1	6	2	1	1	3	1	2和3	2	1	4	0	0	0	1	0	1	1	1	1	1	1	1	1	1	1
510	0	162	60	22.8624	18.5-25.0	2	1958	63	60-64	3	1	3	9	2	4	3	2	12	1	2	2	2	2	1	6	2	1	4	3	1	3和4	2	1	4	0	0	0	1	0	1	1	1	1	1	1	1	1	1	1
511	0	160	65	25.3906	＞25.0	2	1957	64	60-64	2	1	3	9	3	1	3	3	12	1	2	2	2	2	3	6	2	1	4	3	1	2和3	2	1	4	0	0	0	1	0	1	1	1	1	1	1	1	1	1	1
512	0	150	65	28.8889	＞25.0	2	1957	64	60-64	2	1	3	9	2	4	3	2	1	1	1	2	2	2	3	6	6	1	2	3	1	2和3	5	1	4	0	0	0	1	0	1	1	1	1	1	1	1	1	1	1
513	0	158	56	22.4323	18.5-25.0	2	1947	74	70-74	2	1	3	9	3	4	3	2	12	1	2	2	2	2	3	6	2	1	2	3	1	2和3	2	1	4	0	0	0	1	0	1	1	1	1	1	1	1	1	1	1
514	0	158	52	20.83	18.5-25.0	2	1940	81	≥80	3	1	3	9	3	3	3	2	4and8	1	2	1	2	2	4	6	2	1	1	3	1	2和3和4	2	1	4	0	0	0	1	0	1	1	1	1	1	1	1	1	1	1
515	0	180	91	28.0864	＞25.0	1	1953	68	65-69	5	1	3	9	2	5	3	2	4	1	2	1	2	2	1	6	1	1	1	1	1	2和3和4	1	3	4	0	0	0	1	0	1	1	1	1	1	1	1	1	1	1
516	0	159	52	20.5688	18.5-25.0	2	1957	64	60-64	2	1	3	9	2	1	3	2	12	1	2	2	2	2	1	6	2	2	1	3	1	2和3	1	1	4	0	0	0	1	0	1	1	1	1	1	1	1	1	1	1
517	0	157	60	24.3418	18.5-25.0	2	1954	67	65-69	2	1	3	9	2	4	3	2	1and4	1	1	1	2	2	1	6	1	1	4	3	1	2和3	4	1	4	0	0	0	1	0	1	1	1	1	1	1	1	1	1	1
518	0	160	70	27.3438	＞25.0	2	1957	64	60-64	1	2	3	9	2	3	3	3	1	1	1	2	2	2	3	6	2	1	1	3	1	2	3	1	2	0	0	1	0	0	0	0	2	2	2	2	2	2	2	2
519	0	174	65	21.4692	18.5-25.0	1	1951	70	70-74	2	3	4	9	1	2	3	2	4and12	1	2	2	2	2	4	6	3	2	3	3	3	1	5	1	4	0	0	0	0	0	1	1	3	3	3	3	3	3	3	3
520	0	161	67	25.8478	＞25.0	2	1955	66	65-69	2	2	3	9	2	4	3	1	1	1	1	2	2	2	2	6	2	1	2	1	1	3	4	1	4	0	0	0	0	0	0	0	1	1	1	1	1	1	1	1
521	0	183	85	25.3815	＞25.0	1	1954	67	65-69	2	1	3	9	2	4	3	2	4	1	2	1	2	2	2	6	1	1	1	2	1	4	4	1	4	1	0	0	0	0	0	0	1	1	1	1	1	1	1	1
522	0	162	58	22.1003	18.5-25.0	2	1960	61	60-64	2	2	3	5	2	4	3	1	12	1	2	2	2	2	1	6	2	1	1	2	1	3和4	2	1	4	0	1	0	0	0	1	0	1	1	1	1	1	1	1	1
523	0	163	64	24.0882	18.5-25.0	2	1947	74	70-74	3	2	3	9	4	4	3	3	1	1	1	2	2	2	3	6	2	1	2	3	1	3	5	1	6	0	1	0	0	0	1	1	1	1	1	1	1	1	1	1
524	0	168	62	21.9671	18.5-25.0	1	1953	68	65-69	2	1	3	6	3	4	1	3		0	2	2	2	2	3	6	1	1	1	3	2	4和5	3	1	6	0	0	0	0	1	0	0	1	1	1	1	1	1	1	1
525	0	170	73	25.2595	＞25.0	1	1960	61	60-64	2	2	3	9	1	4	2	1	1	1	2	2	2	2	2	6	6	1	4	3	1	3	5	1	6	1	1	0	0	0	1	1	1	1	1	1	1	1	1	1
526	0	158	65	26.0375	＞25.0	2	1953	68	65-69	2	1	3	9	3	4	3	2	4	1	2	1	2	2	2	6	1	1	1	3	1	3	5	1	6	0	1	0	0	0	1	1	1	1	1	1	1	1	1	1
527	0	163	63	23.7118	18.5-25.0	2	1949	72	70-74	2	1	3	2	2	4	3	2	1	1	1	2	2	2	3	6	1	1	1	1	1	3	1	1	1	0	1	0	0	0	1	0	1	1	1	1	1	1	1	1
528	0	160	66	25.7812	＞25.0	2	1948	73	70-74	1	1	3	9	3	3	1	3	1	1	1	2	2	2	3	6	2	1	1	3	1	3	3	1	4	0	0	0	1	0	1	1	1	1	1	1	1	1	1	1
529	0	150	58	25.7778	＞25.0	2	1950	71	70-74	2	1	3	1	2	2	1	2	1and4and7	1	1	1	1	2	4	6	1	1	1	2	1	2和3和4	5	1	2	0	1	0	0	0	1	0	1	1	1	1	1	1	1	1
530	0	163	62	23.3355	18.5-25.0	2	1941	80	≥80	2	2	3	2	3	4	3	1	1	1	1	2	2	2	3	6	2	1	2	3	1	3	5	1	6	0	1	0	0	0	1	1	1	1	1	1	1	1	1	1
531	0	156	75	30.8185	＞25.0	2	1937	84	≥80	2	2	3	9	4	4	2	2		0	2	2	2	2	3	6	2	1	1	1	1	3	5	1	6	0	1	0	0	0	1	1	1	1	1	1	1	1	1	1
532	0	186	83	23.9912	18.5-25.0	1	1951	70	70-74	2	1	3	9	2	4	3	2	1and9	1	1	2	2	2	3	3	1	1	1	2	1	3和8	3	1	1	0	1	0	0	0	0	0	1	1	1	1	1	1	1	1
533	0	160	65	25.3906	＞25.0	2	1953	68	65-69	2	1	3	3	2	3	3	2	1	1	1	2	2	2	3	6	1	1	1	3	1	2和3和8	4	1	1	0	1	0	0	0	0	0	1	1	1	1	1	1	1	1
534	0	162	61	23.2434	18.5-25.0	2	1960	61	60-64	2	1	3	9	2	3	3	2	1	1	1	2	2	2	3	6	1	2	4	3	1	2和8	5	1	1	0	0	0	0	0	1	1	1	1	1	1	1	1	1	1
535	0	176	72.5	23.4052	18.5-25.0	1	1957	64	60-64	3	2	3	9	2	4	3	1	12	1	2	2	2	2	2	6	2	1	4	3	1	3和8	5	1	1	0	0	0	1	0	1	1	1	1	1	1	1	1	1	1
536	0	164	72.5	26.9557	＞25.0	2	1959	62	60-64	3	1	3	9	2	4	3	1	1	1	1	2	2	2	2	6	1	1	2	3	4	1	5	1	6	0	0	1	1	0	1	1	1	1	1	1	1	1	1	1
537	0	162	70	26.6728	＞25.0	2	1952	69	65-69	3	2	3	9	2	4	3	1	4	1	2	1	2	2	2	6	2	1	1	3	1	3	4	1	3	0	1	0	0	0	1	1	1	1	1	1	1	1	1	1
538	0	150	60	26.6667	＞25.0	2	1953	68	65-69	2	1	3	9	2	4	3	2	1	1	1	2	2	2	2	6	1	1	1	3	1	3	5	1	6	0	1	0	0	0	1	1	1	1	1	1	1	1	1	1
539	0	175	68	22.2041	18.5-25.0	1	1949	72	70-74	2	1	3	9	2	3	3	2	1and7	1	1	2	1	2	3	6	1	1	1	3	1	2和3	4	1	3	0	1	0	0	1	1	1	1	1	1	1	1	1	1	1
540	0	150	65	28.8889	＞25.0	2	1957	64	60-64	2	2	3	2	2	4	3	1	12	1	1	2	2	2	4	6	2	1	1	3	1	2和3	4	1	6	0	1	0	0	0	0	1	1	1	1	1	1	1	1	1
541	0	153	52	22.2137	18.5-25.0	2	1959	62	60-64	3	1	3	9	2	4	3	2	9	1	2	2	2	2	1	6	1	1	1	2	1	3和8	4	1	1	0	1	0	0	0	1	0	1	1	1	1	1	1	1	1
542	0	161	70	27.0051	＞25.0	2	1953	68	65-69	2	1	3	9	2	3	3	2	12	1	2	2	2	2	3	6	1	1	1	1	1	2	2	1	4	0	0	0	1	0	1	1	1	1	1	1	1	1	1	1
543	0	165	60	22.0386	18.5-25.0	2	1959	62	60-64	2	1	3	9	2	4	1	2	4	1	2	1	2	2	1	6	1	1	1	3	1	3和4	5	1	4	1	1	0	1	1	1	1	1	1	1	1	1	1	1	1
544	0	156	75	30.8185	＞25.0	2	1949	72	70-74	2	1	3	9	2	3	2	1	1	1	1	2	2	2	1	6	2	1	3	3	1	2和4	2	1	4	0	0	0	1	0	1	1	1	1	1	1	1	1	1	1
545	0	162	80	30.4832	＞25.0	2	1954	67	65-69	2	1	3	9	2	3	3	2	12	1	2	2	2	2	3	6	1	1	1	1	1	3和4	4	1	4	0	0	0	1	0	1	1	1	1	1	1	1	1	1	1
546	0	155	55	22.8928	18.5-25.0	2	1940	81	≥80	3	2	3	9	3	4	3	3	1and2	1	1	2	2	2	2	6	2	1	1	3	1	2和4	2	1	4	0	0	0	1	0	1	1	1	1	1	1	1	1	1	1
547	0	175	75	24.4898	18.5-25.0	1	1954	67	65-69	2	1	3	9	2	4	3	2	12	1	2	2	2	2	1	6	2	1	2	2	1	2和4	2	1	4	1	0	0	1	1	1	1	1	1	1	1	1	1	1	1
548	0	170	70	24.2215	18.5-25.0	1	1956	65	65-69	3	1	3	9	2	4	3	2	1	1	1	2	2	2	1	6	1	1	2	1	1	2和4	4	1	4	0	0	0	1	0	1	1	1	1	1	1	1	1	1	1
549	0	158	60	24.0346	18.5-25.0	2	1951	70	70-74	1	1	3	9	2	3	3	3	1	1	1	2	2	2	3	6	2	1	3	3	1	2和4	4	1	4	0	0	0	1	0	1	1	1	1	1	1	1	1	1	1
550	0	170	65	22.4913	18.5-25.0	1	1940	81	≥80	3	1	3	9	2	4	3	3	12	1	2	2	2	2	2	6	1	1	2	3	1	2和3	4	1	4	0	0	0	1	0	1	1	1	1	1	1	1	1	1	1
551	0	160	60	23.4375	18.5-25.0	2	1950	71	70-74	1	1	3	9	2	3	3	2	12	1	2	2	2	2	3	6	1	1	1	3	1	2和4	2	1	4	0	0	0	1	0	1	1	1	1	1	1	1	1	1	1
552	0	180	59	18.2099	＜18.5	1	1956	65	65-69	3	1	3	9	2	4	3	2	1and2	1	1	2	2	2	4	6	1	1	1	3	4	3	4	1	6	1	1	0	0	0	1	1	1	1	1	1	1	1	1	1
553	0	160	65	25.3906	＞25.0	2	1954	67	65-69	3	1	3	9	2	4	3	2	1	1	1	2	2	2	2	6	1	1	1	3	1	3	4	1	6	0	1	0	1	0	1	1	1	1	1	1	1	1	1	1
554	0	168	72	25.5102	＞25.0	2	1960	61	60-64	2	1	3	9	2	3	3	2	1and4	1	1	1	2	2	3	6	1	1	1	3	1	2和4和8	3	2	1	0	1	0	0	0	1	0	1	1	1	1	1	1	1	1
555	0	158	60	24.0346	18.5-25.0	2	1958	63	60-64	3	1	3	9	2	4	3	2	12	1	2	2	2	2	1	6	1	1	1	2	1	2和5	4	2	1	0	0	0	1	0	1	1	1	1	1	1	1	1	1	1
556	0	160	60	23.4375	18.5-25.0	2	1956	65	65-69	2	2	3	5	2	4	3	1	1and4	1	1	1	2	2	3	6	2	1	1	3	1	3	4	1	6	0	1	0	0	0	1	1	1	1	1	1	1	1	1	1
557	0	162	53	20.1951	18.5-25.0	2	1956	65	65-69	2	1	3	9	2	4	3	2		0	2	2	2	2	3	6	1	1	1	3	1	2	4	2	1	0	0	0	1	0	1	1	1	1	1	1	1	1	1	1
558	0	160	55	21.4844	18.5-25.0	2	1953	68	65-69	2	1	3	9	2	4	3	2		0	2	2	2	2	2	6	1	1	2	3	1	3	5	1	6	0	1	0	0	0	1	1	1	1	1	1	1	1	1	1
559	0	175	75	24.4898	18.5-25.0	1	1959	62	60-64	2	1	3	9	2	4	3	2	4	1	2	1	2	2	3	6	1	1	2	3	1	3和4	5	1	6	1	0	1	1	0	1	1	1	1	1	1	1	1	1	1
560	0	178	84	26.5118	＞25.0	1	1959	62	60-64	2	1	3	9	2	4	3	2	1	1	1	2	2	2	3	6	1	1	1	2	1	3和8	3	2	1	0	1	0	0	0	0	0	1	1	1	1	1	1	1	1
561	0	178	75	23.6713	18.5-25.0	1	1957	64	60-64	2	1	3	9	2	4	3	2	12	1	2	2	2	2	1	6	1	1	2	3	1	3	3	2	3	1	1	0	0	1	1	1	1	1	1	1	1	1	1	1
562	0	165	80	29.3848	＞25.0	2	1957	64	60-64	2	1	3	9	2	4	3	2	12	1	2	2	2	2	1	6	1	1	2	3	1	1	3	2	3	0	0	0	1	0	1	1	1	1	1	1	1	1	1	1
563	0	160	57	22.2656	18.5-25.0	2	1948	73	70-74	2	1	3	9	2	4	3	2	12	1	2	2	2	2	1	6	1	1	2	3	1	3	2	3	6	0	1	0	0	0	1	1	1	1	1	1	1	1	1	1
564	0	175	100	32.6531	＞25.0	1	1945	76	75-79	2	1	3	9	2	4	3	2	1	1	1	2	2	2	3	6	1	1	1	3	1	3	4	2	4	0	1	0	0	0	1	1	1	1	1	1	1	1	1	1
565	0	152	51	22.0741	18.5-25.0	2	1952	69	65-69	2	1	3	9	2	4	3	2	1	1	1	2	2	2	3	6	1	1	1	3	1	2	3	1	2	0	0	0	0	0	0	0	2	2	2	2	2	2	2	2
566	0	172	80	27.0416	＞25.0	1	1947	74	70-74	2	1	3	9	2	4	3	2	1	1	1	2	2	2	3	6	1	1	1	3	1	2	3	1	2	0	1	0	0	0	0	0	2	2	2	2	2	2	2	2
567	0	174	70	23.1206	18.5-25.0	1	1958	63	60-64	2	1	3	2	2	4	2	2		0	2	2	2	2	1	6	1	1	2	3	1	2和3	2	1	1	1	0	0	0	0	1	0	1	1	1	1	1	1	1	1
[truncated: 39 more columns]
